# Supplementary material for: Discovery of Porcine microRNAs and Profiling from Skeletal Muscle Tissues during Development
Source: PLoS One. 2008 Sep 16;3(9):e3225. doi: 10.1371/journal.pone.0003225 (PMC2528944; doi:10.1371/journal.pone.0003225)
Supplement: Table S2 — (0.12 MB XLS) [file pone.0003225.s003.xls]

## Sheet: ST2
Supplemental Table 2: Probe List on the Microarray
probe name	pig miRNA	human miRBase id	mouse miRBase id	rat miRBase id	sequence(5'-3')
hsa-miR-95	ssc-mir-95	hsa-miR-95			TGCTCAATAAATACCCGTTGAA
hsa-miR-9	ssc-mir-9-1, ssc-mir-9-2	hsa-miR-9	mmu-miR-9	rno-miR-9	TCATACAGCTAGATAACCAAAGA
hsa-miR-9*	ssc-mir-9-1, ssc-mir-9-2	hsa-miR-9*	mmu-miR-9*		ACTTTCGGTTATCTAGCTTTA
rno-miR-7*	ssc-mir-7			rno-miR-7*	TATGGCAGACTGTGATTTGTTG
hsa-miR-7	ssc-mir-7	hsa-miR-7	mmu-miR-7	rno-miR-7	CAACAAAATCACTAGTCTTCCA
rno-miR-7	ssc-mir-7	hsa-miR-7	mmu-miR-7	rno-miR-7	AACAAAATCACTAGTCTTCCA
hsa-miR-326	ssc-mir-326	hsa-miR-326	mmu-miR-326	rno-miR-326	CTGGAGGAAGGGCCCAGAGG
hsa-miR-323	ssc-mir-323	hsa-miR-323	mmu-miR-323	rno-miR-323	AGAGGTCGACCGTGTAATGTGC
hsa-miR-32	ssc-mir-32	hsa-miR-32	mmu-miR-32	rno-miR-32	GCAACTTAGTAATGTGCAATA
hsa-miR-30c	ssc-mir-30c	hsa-miR-30c	mmu-miR-30c	rno-miR-30c	GCTGAGAGTGTAGGATGTTTACA
hsa-miR-29c	ssc-mir-29c	hsa-miR-29c	mmu-miR-29c	rno-miR-29c	ACCGATTTCAAATGGTGCTA
hsa-miR-29b	ssc-mir-29b	hsa-miR-29b	mmu-miR-29b	rno-miR-29b	AACACTGATTTCAAATGGTGCTA
hsa-miR-27a	ssc-mir-27a	hsa-miR-27a	mmu-miR-27a	rno-miR-27a	GCGGAACTTAGCCACTGTGAA
hsa-miR-26a	ssc-mir-26a	hsa-miR-26a	mmu-miR-26a	rno-miR-26a	GCCTATCCTGGATTACTTGAA
hsa-miR-24	ssc-mir-24	hsa-miR-24	mmu-miR-24	rno-miR-24	CTGTTCCTGCTGAACTGAGCCA
hsa-miR-23a	ssc-mir-23a	hsa-miR-23a	mmu-miR-23a	rno-miR-23a	GGAAATCCCTGGCAATGTGAT
hsa-miR-224	ssc-mir-224	hsa-miR-224	mmu-miR-224	rno-miR-224	TAAACGGAACCACTAGTGACTTG
hsa-miR-217	ssc-mir-217	hsa-miR-217			ATCCAATCAGTTCCTGATGCAGTA
hsa-miR-216	ssc-mir-216	hsa-miR-216	mmu-miR-216a	rno-miR-216	CACAGTTGCCAGCTGAGATTA
hsa-miR-214	ssc-mir-214	hsa-miR-214	mmu-miR-214	rno-miR-214	CTGCCTGTCTGTGCCTGCTGT
hsa-miR-21	ssc-mir-21	hsa-miR-21	mmu-miR-21	rno-miR-21	TCAACATCAGTCTGATAAGCTA
hsa-miR-205	ssc-mir-205	hsa-miR-205	mmu-miR-205	rno-miR-205	CAGACTCCGGTGGAATGAAGGA
hsa-miR-204	ssc-mir-204	hsa-miR-204	mmu-miR-204	rno-miR-204	AGGCATAGGATGACAAAGGGAA
hsa-miR-20a	ssc-mir-20	hsa-miR-20a	mmu-miR-20a	rno-miR-20a	CTACCTGCACTATAAGCACTTTA
hsa-miR-19a	ssc-mir-19a	hsa-miR-19a	mmu-miR-19a	rno-miR-19a	TCAGTTTTGCATAGATTTGCACA
hsa-miR-196a	ssc-mir-196	hsa-miR-196a	mmu-miR-196a	rno-miR-196a	CCAACAACATGAAACTACCTA
hsa-miR-186	ssc-mir-186	hsa-miR-186	mmu-miR-186	rno-miR-186	AAGCCCAAAAGGAGAATTCTTTG
hsa-miR-184	ssc-mir-184	hsa-miR-184	mmu-miR-184	rno-miR-184	ACCCTTATCAGTTCTCCGTCCA
hsa-miR-183	ssc-mir-183	hsa-miR-183	mmu-miR-183	rno-miR-183	CAGTGAATTCTACCAGTGCCATA
hsa-miR-181c	ssc-mir-181c	hsa-miR-181c	mmu-miR-181c	rno-miR-181c	ACTCACCGACAGGTTGAATGTT
hsa-miR-181b	ssc-mir-181b	hsa-miR-181b	mmu-miR-181b	rno-miR-181b	CCCACCGACAGCAATGAATGTT
hsa-miR-18a*	ssc-mir-18	hsa-miR-18a*			AGAAGGAGCACTTAGGGCAGT
hsa-miR-18a	ssc-mir-18	hsa-miR-18a	mmu-miR-18	rno-miR-18	TATCTGCACTAGATGCACCTTA
hsa-miR-153	ssc-mir-153	hsa-miR-153	mmu-miR-153	rno-miR-153	TCACTTTTGTGACTATGCAA
hsa-miR-148a	ssc-mir-148a	hsa-miR-148a	mmu-miR-148a		ACAAAGTTCTGTAGTGCACTGA
hsa-miR-145	ssc-mir-145	hsa-miR-145	mmu-miR-145	rno-miR-145	AAGGGATTCCTGGGAAAACTGGAC
hsa-miR-140	ssc-mir-140	hsa-miR-140	mmu-miR-140	rno-miR-140	CTACCATAGGGTAAAACCACT
mmu-miR-140*	ssc-mir-140		mmu-miR-140*	rno-miR-140*	TCCGTGGTTCTACCCTGTGGTA
rno-miR-140*	ssc-mir-140		mmu-miR-140*	rno-miR-140*	TGTCCGTGGTTCTACCCTGTGGTA
hsa-miR-139	ssc-mir-139	hsa-miR-139	mmu-miR-139	rno-miR-139	AGACACGTGCACTGTAGA
hsa-miR-136	ssc-mir-136	hsa-miR-136	mmu-miR-136	rno-miR-136	TCCATCATCAAAACAAATGGAGT
hsa-miR-135a	ssc-mir-135-1, ssc-mir-135-2	hsa-miR-135a	mmu-miR-135a	rno-miR-135a	TCACATAGGAATAAAAAGCCATA
hsa-miR-128a	ssc-mir-128a	hsa-miR-128a	mmu-miR-128a	rno-miR-128a	AAAAGAGACCGGTTCACTGTGA
hsa-miR-125b	ssc-mir-125b	hsa-miR-125b	mmu-miR-125b	rno-miR-125b	TCACAAGTTAGGGTCTCAGGGA
hsa-miR-124a	ssc-mir-124a	hsa-miR-124a	mmu-miR-124a	rno-miR-124a	TGGCATTCACCGCGTGCCTTAA
hsa-miR-122a	ssc-mir-122a	hsa-miR-122a	mmu-miR-122a	rno-miR-122a	ACAAACACCATTGTCACACTCCA
hsa-miR-107	ssc-mir-107	hsa-miR-107	mmu-miR-107	rno-miR-107	TGATAGCCCTGTACAATGCTGCT
hsa-miR-106a	ssc-mir-106a	hsa-miR-106a	mmu-miR-17-5p	rno-miR-17	GCTACCTGCACTGTAAGCACTTTT
hsa-miR-105	ssc-mir-105-1	hsa-miR-105			ACAGGAGTCTGAGCATTTGA
hsa-miR-103	ssc-mir-103	hsa-miR-103	mmu-miR-103	rno-miR-103	TCATAGCCCTGTACAATGCTGCT
hsa-let-7i	ssc-let-7i	hsa-let-7i	mmu-let-7i	rno-let-7i	ACAGCACAAACTACTACCTCA
hsa-let-7f	ssc-let-7f	hsa-let-7f	mmu-let-7f	rno-let-7f	AACTATACAATCTACTACCTCA
hsa-let-7c	ssc-let-7c	hsa-let-7c	mmu-let-7c	rno-let-7c	AACCATACAACCTACTACCTCA
hsa-miR-99b	pre-mir-99b	hsa-miR-99b	mmu-miR-99b	rno-miR-99b	CGCAAGGTCGGTTCTACGGGTG
hsa-miR-99a	pre-mir-99a	hsa-miR-99a	mmu-miR-99a	rno-miR-99a	CACAAGATCGGATCTACGGGTT
hsa-miR-96	pre-mir-96	hsa-miR-96	mmu-miR-96	rno-miR-96	GCAAAAATGTGCTAGTGCCAAA
hsa-miR-92	pre-mir-92-1	hsa-miR-92	mmu-miR-92	rno-miR-92	CAGGCCGGGACAAGTGCAATA
hsa-miR-652	pre-mir-652	hsa-miR-652	mmu-miR-652		TGCACAACCCTAGTGGCGCCATT
hsa-miR-594	pre-mir-594	hsa-miR-594			AAAGTCACAGGCCACCCCAGATGGG
hsa-miR-592	pre-mir-592	hsa-miR-592	mmu-miR-592		ACATCATCGCATATTGACACAA
hsa-miR-565	pre-mir-565	hsa-miR-565			AAACAGACATCGCGAGCCAGCC
hsa-miR-505	pre-mir-505	hsa-miR-505		rno-miR-505	GAGGAAACCAGCAAGTGTTGAC
hsa-miR-497	pre-mir-497	hsa-miR-497	mmu-miR-497	rno-miR-497	ACAAACCACAGTGTGCTGCTG
hsa-miR-491	pre-mir-491	hsa-miR-491	mmu-miR-491		TCCTCATGGAAGGGTTCCCCACT
hsa-miR-487b	pre-mir-487b	hsa-miR-487b	mmu-miR-487b	rno-miR-487b	AAGTGGATGACCCTGTACGATT
PREDICTED_MIR157	pre-mir-455				TGCCCATGGACTGCATGGTGCT
hsa-miR-425	pre-mir-425	hsa-miR-425-3p	mmu-miR-425		GGCGGACACGACATTCCCGAT
hsa-miR-423	pre-mir-423	hsa-miR-423	mmu-miR-423		CTGAGGGGCCTCAGACCGAGCT
PREDICTED_MIR120	pre-mir-421			rno-miR-421	CATTCAACAAACATTTAATGAG
mmu-miR-411	pre-mir-411		mmu-miR-411		ACTGAGGGTTAGTGGACCGTGTT
hsa-miR-383	pre-mir-383	hsa-miR-383			AGCCACAATCACCTTCTGATCT
hsa-miR-382	pre-mir-382	hsa-miR-382	mmu-miR-382	rno-miR-382	CGAATCCACCACGAACAACTTC
hsa-miR-376a	pre-mir-376a-1	hsa-miR-376a			ACGTGGATTTTCCTCTATGAT
hsa-miR-375	pre-mir-375	hsa-miR-375	mmu-miR-375		TCACGCGAGCCGAACGAACAAA
hsa-miR-368	pre-mir-368	hsa-miR-368			AAACGTGGAATTTCCTCTATGT
hsa-miR-365	pre-mir-365-1, pre-mir-365-2	hsa-miR-365	mmu-miR-365	rno-miR-365	ATAAGGATTTTTAGGGGCATTA
hsa-miR-363*	pre-mir-363	hsa-miR-363*		rno-miR-363-5p	AAATTGCATCGTGATCCACCCG
hsa-miR-340	pre-mir-340	hsa-miR-340	mmu-miR-340	rno-miR-340	GGCTATAAAGTAACTGAGACGGA
hsa-miR-331	pre-mir-331	hsa-miR-331	mmu-miR-331	rno-miR-331	TTCTAGGATAGGCCCAGGGGC
hsa-miR-330	pre-mir-330	hsa-miR-330			TCTCTGCAGGCCGTGTGCTTTGC
hsa-miR-324-3p	pre-mir-324	hsa-miR-324-3p	mmu-miR-324-3p	rno-miR-324-3p	CCAGCAGCACCTGGGGCAGTGG
hsa-miR-320	pre-mir-320	hsa-miR-320	mmu-miR-320	rno-miR-320	TTCGCCCTCTCAACCCAGCTTTT
hsa-miR-30d	pre-mir-30d	hsa-miR-30d	mmu-miR-30d	rno-miR-30d	CTTCCAGTCGGGGATGTTTACA
hsa-miR-30b	pre-mir-30b	hsa-miR-30b	mmu-miR-30b	rno-miR-30b	AGCTGAGTGTAGGATGTTTACA
hsa-miR-29a	pre-mir-29a	hsa-miR-29a	mmu-miR-29a	rno-miR-29a	AACCGATTTCAGATGGTGCTA
hsa-miR-25	pre-mir-25	hsa-miR-25	mmu-miR-25	rno-miR-25	TCAGACCGAGACAAGTGCAATG
hsa-miR-22	pre-mir-22	hsa-miR-22	mmu-miR-22	rno-miR-22	ACAGTTCTTCAACTGGCAGCTT
hsa-miR-219	pre-mir-219-2	hsa-miR-219	mmu-miR-219	rno-miR-219	AGAATTGCGTTTGGACAATCA
hsa-miR-208	pre-mir-208	hsa-miR-208	mmu-miR-208	rno-miR-208	ACAAGCTTTTTGCTCGTCTTAT
hsa-miR-19b	pre-mir-19b-1	hsa-miR-19b	mmu-miR-19b	rno-miR-19b	TCAGTTTTGCATGGATTTGCACA
hsa-miR-199a*	pre-mir-199a, pre-mir-199b	hsa-miR-199a*	mmu-miR-199a*		AACCAATGTGCAGACTACTGTA
hsa-miR-196b	pre-mir-196b	hsa-miR-196b	mmu-miR-196b	rno-miR-196b	CCAACAACAGGAAACTACCTA
hsa-miR-192	pre-mir-192	hsa-miR-192	mmu-miR-192	rno-miR-192	GGCTGTCAATTCATAGGTCAG
hsa-miR-191	pre-mir-191	hsa-miR-191	mmu-miR-191	rno-miR-191	AGCTGCTTTTGGGATTCCGTTG
hsa-miR-190	pre-mir-190	hsa-miR-190	mmu-miR-190	rno-miR-190	ACCTAATATATCAAACATATCA
hsa-miR-185	pre-mir-185	hsa-miR-185	mmu-miR-185	rno-miR-185	GAACTGCCTTTCTCTCCA
hsa-miR-17-5p	pre-mir-17	hsa-miR-17-5p	mmu-miR-17-5p	rno-miR-17	ACTACCTGCACTGTAAGCACTTTG
hsa-miR-16	pre-mir-16-1	hsa-miR-16	mmu-miR-16	rno-miR-16	CGCCAATATTTACGTGCTGCTA
hsa-miR-15b	pre-mir-15b	hsa-miR-15b	mmu-miR-15b	rno-miR-15b	TGTAAACCATGATGTGCTGCTA
hsa-miR-15a	pre-mir-15a	hsa-miR-15a	mmu-miR-15a		CACAAACCATTATGTGCTGCTA
hsa-miR-142-5p	pre-mir-142	hsa-miR-142-5p	mmu-miR-142-5p	rno-miR-142-5p	GTAGTGCTTTCTACTTTATG
hsa-miR-138	pre-mir-138-2	hsa-miR-138	mmu-miR-138	rno-miR-138	GATTCACAACACCAGCT
hsa-miR-137	pre-mir-137	hsa-miR-137	mmu-miR-137	rno-miR-137	CTACGCGTATTCTTAAGCAATA
hsa-miR-133a	pre-mir-133a-1	hsa-miR-133a	mmu-miR-133a	rno-miR-133a	ACAGCTGGTTGAAGGGGACCAA
rno-miR-129	pre-mir-129-1	hsa-miR-129	mmu-miR-129-5p	rno-miR-129	AGCAAGCCCAGACCGCAAAAAG
hsa-miR-1	pre-mir-1-2	hsa-miR-1	mmu-miR-1		TACATACTTCTTTACATTCCA
hsa-miR-10b	pre-mir-10b	hsa-miR-10b	mmu-miR-10b	rno-miR-10b	ACAAATTCGGTTCTACAGGGTA
hsa-miR-101	pre-mir-101a	hsa-miR-101	mmu-miR-101a	rno-miR-101a	CTTCAGTTATCACAGTACTGTA
hsa-let-7e	pre-let-7e	hsa-let-7e	mmu-let-7e	rno-let-7e	ACTATACAACCTCCTACCTCA
hsa-let-7d	pre-let-7d	hsa-let-7d	mmu-let-7d	rno-let-7d	ACTATGCAACCTACTACCTCT
hsa-miR-30a-5p		hsa-miR-30a-5p	mmu-miR-30a-5p	rno-miR-30a-5p	CTTCCAGTCGAGGATGTTTACA
hsa-miR-10a		hsa-miR-10a	mmu-miR-10a	rno-miR-10a	CACAAATTCGGATCTACAGGGTA
hsa-miR-212		hsa-miR-212	mmu-miR-212	rno-miR-212	GGCCGTGACTGGAGACTGTTA
hsa-miR-220		hsa-miR-220			AAAGTGTCAGATACGGTGTGG
hsa-miR-141		hsa-miR-141	mmu-miR-141	rno-miR-141	CCATCTTTACCAGACAGTGTTA
hsa-miR-31		hsa-miR-31	mmu-miR-31	rno-miR-31	CAGCTATGCCAGCATCTTGCC
hsa-miR-34a		hsa-miR-34a	mmu-miR-34a	rno-miR-34a	AACAACCAGCTAAGACACTGCCA
hsa-miR-199b		hsa-miR-199b			GAACAGATAGTCTAAACACTGGG
hsa-miR-222		hsa-miR-222	mmu-miR-222	rno-miR-222	GAGACCCAGTAGCCAGATGTAGCT
hsa-miR-23b		hsa-miR-23b	mmu-miR-23b	rno-miR-23b	GGTAATCCCTGGCAATGTGAT
hsa-miR-132		hsa-miR-132	mmu-miR-132	rno-miR-132	CGACCATGGCTGTAGACTGTTA
hsa-miR-142-3p		hsa-miR-142-3p	mmu-miR-142-3p	rno-miR-142-3p	TCCATAAAGTAGGAAACACTACA
hsa-miR-33		hsa-miR-33	mmu-miR-33	rno-miR-33	CAATGCAACTACAATGCAC
hsa-miR-197		hsa-miR-197			GCTGGGTGGAGAAGGTGGTGAA
hsa-miR-144		hsa-miR-144	mmu-miR-144	rno-miR-144	CTAGTACATCATCTATACTGTA
hsa-miR-125a		hsa-miR-125a	mmu-miR-125a	rno-miR-125a	CACAGGTTAAAGGGTCTCAGGGA
hsa-miR-93		hsa-miR-93	mmu-miR-93	rno-miR-93	CTACCTGCACGAACAGCACTTT
hsa-miR-199a		hsa-miR-199a	mmu-miR-199a	rno-miR-199a	GAACAGGTAGTCTGAACACTGGG
hsa-miR-147		hsa-miR-147			GCAGAAGCATTTCCACACAC
hsa-miR-182		hsa-miR-182	mmu-miR-182		TGTGAGTTCTACCATTGCCAAA
hsa-miR-210		hsa-miR-210	mmu-miR-210	rno-miR-210	TCAGCCGCTGTCACACGCACAG
hsa-miR-218		hsa-miR-218	mmu-miR-218	rno-miR-218	ACATGGTTAGATCAAGCACAA
hsa-let-7g		hsa-let-7g	mmu-let-7g		ACTGTACAAACTACTACCTCA
hsa-miR-152		hsa-miR-152	mmu-miR-152	rno-miR-152	CCCAAGTTCTGTCATGCACTGA
hsa-miR-126		hsa-miR-126	mmu-miR-126-3p	rno-miR-126	GCATTATTACTCACGGTACGA
PREDICTED_MIR88					CGGCCCCACGCACCAGGGTAAG
PREDICTED_MIR105					AGCTGCCGGCATTAAAGGGCTA
PREDICTED_MIR139					TAGGGTCACACAGGATGTGAAT
PREDICTED_MIR151					CCAGGAATTGATGACCAGCTGG
PREDICTED_MIR160					AACGCCGGGGCCACGTTGCTAA
PREDICTED_MIR90					TTTTTTTTCAACTTGTTACAGC
PREDICTED_MIR109					AACCCAATATCAAACATATCAC
PREDICTED_MIR128					TGCTAAATGATCCCCTGGTGCC
PREDICTED_MIR143					GAGGGGAGTTTTCTTTCAAAAG
PREDICTED_MIR153					ACCTAGGGATCGTCAAAGGGAA
PREDICTED_MIR162					TTCCTACTGAAATCTGACAATC
hsa-miR-33b		hsa-miR-33b			TGCAATGCAACAGCAATGCAC
hsa-miR-376a*		hsa-miR-376a*	mmu-miR-376a*	rno-miR-376a*	CTCATAGAAGGAGAATCTACC
hsa-miR-421		hsa-miR-421			GCGCCCAATTAATGTCTGTTGAT
hsa-miR-455		hsa-miR-455	mmu-miR-455-5p		CGATGTAGTCCAAAGGCACATA
hsa-miR-484		hsa-miR-484	mmu-miR-484		ATCGGGAGGGGACTGAGCCTGA
hsa-miR-487a		hsa-miR-487a			AACTGGATGTCCCTGTATGATT
rno-miR-217			mmu-miR-217	rno-miR-217	ATCCAGTCAGTTCCTGATGCAGTA
rno-miR-347				rno-miR-347	TGGGCGACCCAGAGGGACA
hsa-miR-575		hsa-miR-575			GCTCCTGTCCAACTGGCTC
hsa-miR-577		hsa-miR-577			CAGGTACCAATATTTTATCTA
hsa-miR-579		hsa-miR-579			ATCGCGGTTTATACCAAATGAAT
hsa-miR-581		hsa-miR-581			ACTGATCTAGAGAACACAAGA
hsa-miR-583		hsa-miR-583			GTAATGGGACCTTCCTCTTTG
hsa-miR-585		hsa-miR-585			TAGCATACAGATACGCCCA
hsa-miR-587		hsa-miR-587			GTGACTCATCACCTATGGAAA
hsa-miR-589		hsa-miR-589			TCTGGGAACCGGCATTTGTTCTGA
hsa-miR-591		hsa-miR-591			ACAATGAGAACCCATGGTCT
rno-miR-325			mmu-miR-325	rno-miR-325	ACACTTACTGAGCACCTACTAGG
rno-miR-352				rno-miR-352	TACTATGCAACCTACTACTCT
hsa-miR-647		hsa-miR-647			GAAGGAAGTGAGTGCAGCCAC
hsa-miR-649		hsa-miR-649			GACTCTTGAACAACACAGGTTT
hsa-miR-651		hsa-miR-651			CAAAAGTCAAGCTTATCCTAAA
hsa-miR-653		hsa-miR-653			GTTCAGTAGAGATTGTTTCAA
hsa-miR-655		hsa-miR-655			AAAGAGGTTAACCATGTATTAT
hsa-miR-657		hsa-miR-657			CCTAGAGAGGGTGAGAACCTGCC
hsa-miR-659		hsa-miR-659			TGGGGACCCTCCCTGAACCAAG
hsa-miR-661		hsa-miR-661			ACGCGCAGGCCAGAGACCCAGGCA
hsa-miR-663		hsa-miR-663			GCGGTCCCGCGGCGCCCCGCCT
mmu-miR-155			mmu-miR-155		CCCCTATCACAATTAGCATTAA
mmu-miR-692			mmu-miR-692		GAGTGAGGCGCTCAAAGAGAT
mmu-miR-700			mmu-miR-700		GGTGGACTCGGTTCCCGCGTG
mmu-miR-708			mmu-miR-708		TAGAAGCTCACAGTCTAGTTG
mmu-miR-715			mmu-miR-715		CACGCGGGGGTGTGCACGGAG
blank
hsa-miR-449		hsa-miR-449	mmu-miR-449	rno-miR-449	ACCAGCTAACAATACACTGCCA
hsa-miR-452*		hsa-miR-452*			CTTCTTTGCAGATGAGACTGA
hsa-miR-488		hsa-miR-488			TTGAGAGTGCCATTATCTGGG
hsa-miR-492		hsa-miR-492			AAGAATCTTGTCCCGCAGGTCCT
hsa-miR-519e*		hsa-miR-519e*			GAAAGTGCTCCCTTTTGGAGAA
hsa-miR-526b*		hsa-miR-526b*			GCCTCTAAAAGGAAGCACTTT
hsa-miR-518b		hsa-miR-518b			ACCTCTAAAGGGGAGCGCTTTG
hsa-miR-517a		hsa-miR-517a			AACACTCTAAAGGGATGCACGAT
hsa-miR-516-3p		hsa-miR-516-3p			ACCCTCTGAAAGGAAGCA
hsa-miR-522		hsa-miR-522			AACACTCTAAAGGGAACCATTTT
hsa-miR-431		hsa-miR-431	mmu-miR-431	rno-miR-431	TGCATGACGGCCTGCAAGACA
hsa-miR-409-3p		hsa-miR-409-3p	mmu-miR-409	rno-miR-409-3p	AGGGGTTCACCGAGCAACATTCG
hsa-miR-490		hsa-miR-490	mmu-miR-490		CAGCATGGAGTCCTCCAGGTTG
hsa-miR-432		hsa-miR-432			CCACCCAATGACCTACTCCAAGA
hsa-miR-512-5p		hsa-miR-512-5p			GAAAGTGCCCTCAAGGCTGAGTG
hsa-miR-520f		hsa-miR-520c			AACCCTCTAAAAGGAAGCACTT
hsa-miR-525		hsa-miR-525			AGAAAGTGCATCCCTCTGGAG
hsa-miR-520c		hsa-miR-520c			AACCCTCTAAAAGGAAGCACTTT
hsa-miR-521		hsa-miR-521			ACACTCTAAAGGGAAGTGCGTT
hsa-miR-527		hsa-miR-527			AGAAAGGGCTTCCCTTTGCAG
hsa-miR-499		hsa-miR-499	mmu-miR-499	rno-miR-499	TTAAACATCACTGCAAGTCTTAA
hsa-miR-506		hsa-miR-506			TCTACTCAGAAGGGTGCCTTA
hsa-miR-329		hsa-miR-329			AAAGAGGTTAACCAGGTGTGTT
hsa-miR-410		hsa-miR-410	mmu-miR-410		AACAGGCCATCTGTGTTATATT
hsa-miR-511		hsa-miR-511			TGACTGCAGAGCAAAAGACAC
hsa-miR-494		hsa-miR-494	mmu-miR-494	rno-miR-494	AAGAGGTTTCCCGTGTATGTTTCA
hsa-miR-498		hsa-miR-498			GAAAAACGCCCCCTGGCTTGAAA
hsa-miR-519c		hsa-miR-519c			ATCCTCTAAAAAGATGCACTTT
hsa-miR-523		hsa-miR-523			CCCTCTATAGGGAAGCGCGTT
hsa-miR-518c		hsa-miR-518c			CACTCTAAAGAGAAGCGCTTTG
hsa-miR-520d		hsa-miR-520d			AACCCACCAAAGAGAAGCACTTT
hsa-miR-518d		hsa-miR-518d			GCTCCAAAGGGAAGCGCTTTG
hsa-miR-501		hsa-miR-501	mmu-miR-501	rno-miR-501	TCTCACCCAGGGACAAAGGATT
hsa-miR-508		hsa-miR-508			TCTACTCCAAAAGGCTACAATCA
hsa-miR-451		hsa-miR-451	mmu-miR-451	rno-miR-451	AAACTCAGTAATGGTAACGGTTT
hsa-miR-485-5p		hsa-miR-485-5p	mmu-miR-485-5p	rno-miR-485	GAATTCATCACGGCCAGCCTCT
hsa-miR-202*		hsa-miR-202*			AAAGAAGTATATGCATAGGAAA
hsa-miR-496		hsa-miR-496	mmu-miR-496		GAGATTGGCCATGTAAT
hsa-miR-515-5p		hsa-miR-515-5p			CAGAAAGTGCTTTCTTTTGGAGAA
hsa-miR-520a		hsa-miR-520a			ACAGTCCAAAGGGAAGCACTTT
hsa-miR-518f		hsa-miR-518f			TCCTCTAAAGAGAAGCGCTTT
hsa-miR-524		hsa-miR-524			ACTCCAAAGGGAAGCGCCTTC
hsa-miR-520g		hsa-miR-520g			ACACTCTAAAGGGAAGCACTTTGT
hsa-miR-517c		hsa-miR-517c			ACACTCTAAAAGGATGCACGAT
hsa-miR-503		hsa-miR-503			CTGCAGAACTGTTCCCGCTGCTA
hsa-miR-510		hsa-miR-510			TGTGATTGCCACTCTCCTGAGTA
PREDICTED_MIR93					GCTAACAAGGAATGCTGCCAAA
PREDICTED_MIR112					GCCACCCCGTGCCACTGTGTCC
PREDICTED_MIR131					CACTTCACTGCCTGCAGACAAG
PREDICTED_MIR145					TTTACAGGGTGGCCCATTTAAA
PREDICTED_MIR155					TTTAGTCAATATCAAGATTTAT
PREDICTED_MIR164					TGAACAATCCAGATAATTGCTT
PREDICTED_MIR103					GGAGCTGAGTGGAGCACAAACA
PREDICTED_MIR114					TTGGGAGACCCTGGTCTGCACT
PREDICTED_MIR135					GCAGTTCAGAAAATTAAATAGA
PREDICTED_MIR149					GGTCAATATTTACCTCTCAGGT
PREDICTED_MIR166					CCTCCCACACCCAAGGCTTGCA
hsa-miR-493-3p		hsa-miR-493-3p		rno-miR-493	CTGGCACACAGTAGACCTTCA
hsa-miR-542-3p		hsa-miR-542-3p	mmu-miR-542-3p	rno-miR-542-3p	TTTCAGTTATCAATCTGTCACA
hsa-miR-544		hsa-miR-544			ACTTGCTAAAAATGCAGAAT
hsa-miR-548a		hsa-miR-548a			GCAAAAGTAATTGCCAGTTTTG
hsa-miR-548c		hsa-miR-548c			GCAAAAGTAATTGAGATTTTTG
hsa-miR-549		hsa-miR-549			AGAGCTCATCCATAGTTGTCA
rno-miR-297				rno-miR-297	CATGCATACATGCACACATACAT
rno-miR-349				rno-miR-349	AGAGGTTAAGACAGCAGGGCTG
rno-miR-7b			mmu-miR-7b	rno-miR-7b	AACAAAATCACAAGTCTTCCA
hsa-miR-593		hsa-miR-593			GCTGAGCAATGCCTGGCTGGTGCCT
hsa-miR-595		hsa-miR-595			AGACACACCACGGCACACTTC
hsa-miR-597		hsa-miR-597			ACAGTGGTCATCGAGTGACACA
hsa-miR-599		hsa-miR-599			GTTTGATAAACTGACACAAC
hsa-miR-601		hsa-miR-601			CTCCTCCAACAATCCTAGACCA
hsa-miR-603		hsa-miR-603			GCAAAAGTAATTGCAGTGTGTG
hsa-miR-605		hsa-miR-605			AGGAGAAGGCACCATGGGATTTA
hsa-miR-607		hsa-miR-607			GTTATAGATCTGGATTTGAAC
hsa-miR-609		hsa-miR-609			AGAGATGAGAGAAACACCCT
rno-miR-326		hsa-miR-326	mmu-miR-326	rno-miR-326	ACTGGAGGAAGGGCCCAGAGG
rno-miR-421				rno-miR-421	CAACAAACATTTAATGAGGCC
mmu-miR-199b			mmu-miR-199b		GAACAGGTAGTCTAAACACTGGG
mmu-miR-215			mmu-miR-215	rno-miR-215	GTCTGTCAAATCATAGGTCAT
mmu-miR-291b-3p			mmu-miR-291b-3p		GACAAACAAAATGGATGCACTTT
mmu-miR-302b*			mmu-miR-302b*		AGAAAGCATTCCCATGTTAAAGT
mmu-miR-374-3p			mmu-miR-374-3p		CTCGGACAATGATAATACAACC
mmu-miR-376b			mmu-miR-376b	rno-miR-376b	AAAGTGGATGTTCCTCTATGAT
mmu-miR-376c			mmu-miR-376c	rno-miR-376c	CGTGAAATTTCCTCTATGTT
mmu-miR-449b			mmu-miR-449b		CCAGCTAGCAATGCACTGCCT
mmu-miR-450b*			mmu-miR-450b*		ATGCATGCAAAATGTTCCCAAT
mmu-miR-467*			mmu-miR-467*		CATATACATGCAGGCACTTAC
mmu-miR-693			mmu-miR-693		GAAAACTTTCGGATGTGGCTG
mmu-miR-701			mmu-miR-701		TCCATCTATTTCAGCGGCTAA
mmu-miR-709			mmu-miR-709		TCCTCCTGCCTCTGCCTCC
mmu-miR-717			mmu-miR-717		AGAGAAGGTATCTCTGTCTGAG
hsa-miR-30a-3p		hsa-miR-30a-3p	mmu-miR-30a-3p	rno-miR-30a-3p	GCTGCAAACATCCGACTGAAAG
hsa-miR-98		hsa-miR-98	mmu-miR-98	rno-miR-98	AACAATACAACTTACTACCTCA
hsa-miR-129		hsa-miR-129	mmu-miR-129-5p	rno-miR-129	GCAAGCCCAGACCGCAAAAAG
hsa-miR-187		hsa-miR-187	mmu-miR-187	rno-miR-187	CGGCTGCAACACAAGACACGA
hsa-miR-213		hsa-miR-181a*	mmu-miR-181a*	rno-miR-181a*	GGTACAATCAACGGTCGATGGT
hsa-miR-221		hsa-miR-221	mmu-miR-221	rno-miR-221	GAAACCCAGCAGACAATGTAGCT
hsa-miR-130a		hsa-miR-130a	mmu-miR-130a	rno-miR-130a	ATGCCCTTTTAACATTGCACTG
hsa-miR-191*		hsa-miR-191*			GGGGACGAAATCCAAGCGCAGC
hsa-miR-100		hsa-miR-100	mmu-miR-100	rno-miR-100	CACAAGTTCGGATCTACGGGTT
hsa-miR-181a		hsa-miR-181a	mmu-miR-181a	rno-miR-181a	ACTCACCGACAGCGTTGAATGTT
hsa-miR-203		hsa-miR-203	mmu-miR-203	rno-miR-203	CTAGTGGTCCTAAACATTTCAC
hsa-miR-215		hsa-miR-215	mmu-miR-192	rno-miR-192	GTCTGTCAATTCATAGGTCAT
hsa-miR-223		hsa-miR-223	mmu-miR-223	rno-miR-223	GGGGTATTTGACAAACTGACA
hsa-miR-27b		hsa-miR-27b	mmu-miR-27b	rno-miR-27b	GCAGAACTTAGCCACTGTGAA
hsa-miR-143		hsa-miR-143	mmu-miR-143	rno-miR-143	TGAGCTACAGTGCTTCATCTCA
hsa-miR-198		hsa-miR-198			CCTATCTCCCCTCTGGACC
hsa-miR-200b		hsa-miR-200b	mmu-miR-200b	rno-miR-200b	GTCATCATTACCAGGCAGTATTA
hsa-miR-126*		hsa-miR-126*	mmu-miR-126-5p	rno-miR-126*	CGCGTACCAAAAGTAATAATG
hsa-miR-182*		hsa-miR-182*			TAGTTGGCAAGTCTAGAACCA
hsa-miR-211		hsa-miR-211			AGGCGAAGGATGACAAAGGGAA
hsa-miR-127		hsa-miR-127	mmu-miR-127	rno-miR-127	AGCCAAGCTCAGACGGATCCGA
mmu-miR-201			mmu-miR-201		AGAACAATGCCTTACTGAGTA
mmu-miR-294			mmu-miR-294		ACACACAAAAGGGAAGCACTTT
mmu-miR-341			mmu-miR-341	rno-miR-341	ACTGACCGACCGACCGATCGA
mmu-miR-463			mmu-miR-463		TGATGGACAACAAATTAGGTA
mmu-miR-471			mmu-miR-471		TGTGAAAAGCACTATACTACGTA
mmu-miR-290			mmu-miR-290	rno-miR-290	AAAAAGTGCCCCCATAGTTTGAG
mmu-miR-297			mmu-miR-297		CATGCACATGCACACATACAT
mmu-miR-350			mmu-miR-350	rno-miR-350	TGAAAGTGTATGGGCTTTGTGAA
mmu-miR-465			mmu-miR-465		TCACATCAGTGCCATTCTAAATA
hsa-miR-551a		hsa-miR-551a			TGGAAACCAAGAGTGGGTCGC
hsa-miR-553		hsa-miR-553			AAAACAAAATCTCACCGTTTT
hsa-miR-555		hsa-miR-555			ATCAGAGGTTCAGCTTACCCT
hsa-miR-557		hsa-miR-557			AGACAAGGCCCACCCGTGCAAAC
hsa-miR-559		hsa-miR-559			TTTTGGTGCATATTTACTTTA
hsa-miR-561		hsa-miR-561			ACTTCAAGGATCTTAAACTTTG
rno-miR-301		hsa-miR-301	mmu-miR-301	rno-miR-301	ATGCTTTGACAATACTATTGCACTG
rno-miR-34b			mmu-miR-34b	rno-miR-34b	CAATCAGCTAATTACACTGCCTA
rno-miR-93		hsa-miR-93	mmu-miR-93	rno-miR-93	CTACCTGCACGAACAGCACTTTG
hsa-miR-611		hsa-miR-611			GTCAGACCCCGAGGGGTCCTCGC
hsa-miR-613		hsa-miR-613			GGCAAAGAAGGAACATTCCT
hsa-miR-615		hsa-miR-615	mmu-miR-615		AGAGGGAGACCCAGGCTCGGA
hsa-miR-617		hsa-miR-617			GCCACCTTCAAATGGGAAGTCT
hsa-miR-619		hsa-miR-619			ACTGGGCACAAACATGTCCAGGTC
hsa-miR-621		hsa-miR-621			AGGTAAGCGCTGTTGCTAGCC
hsa-miR-623		hsa-miR-623			ACCCAACAGCCCCTGCAAGGGAT
hsa-miR-625		hsa-miR-625			AGGACTATAGAACTTTCCCCCT
hsa-miR-627		hsa-miR-627			TCCTCTTTTCTTAGAGACTCAC
rno-miR-327				rno-miR-327	ACCCTCATGCCCCTCAAGG
rno-miR-424		hsa-miR-424	mmu-miR-424	rno-miR-424	TCCAAAACATGAATTGCTGCTG
mmu-miR-488			mmu-miR-488		TTGAGAGTGCTATTATCTGGG
mmu-miR-489			mmu-miR-489	rno-miR-489	GCTGCCATATATGTGGTGTCATT
mmu-miR-501*			mmu-miR-501*		CAAATCCTTGCCCGGGTGCATT
mmu-miR-505			mmu-miR-505		AGAAAACCAGCAAGTGTTGACG
mmu-miR-541			mmu-miR-541	rno-miR-541	TGTGACCAACATCAGAATCCCTT
mmu-miR-547			mmu-miR-547		TCACTCAAAGATGTACCAAG
mmu-miR-666			mmu-miR-666		GGCTCTCACAGCTGTGCCCGCT
mmu-miR-668			mmu-miR-668		GGTAGTGGGCCGAGCCGAGTGACA
mmu-miR-669b			mmu-miR-669b		ACATGCACATGCACACAAAACT
mmu-miR-670			mmu-miR-670		TTCACCACATACACTCAGGGAT
mmu-miR-694			mmu-miR-694		CTTCAGGCAACATTTTCAG
mmu-miR-702			mmu-miR-702		GAGCGGGGTAAAGGGTGGGCA
mmu-miR-710			mmu-miR-710		CTCAACTCTCCCCAAGACTTGG
mmu-miR-718			mmu-miR-718		CGACACCCGGCCGGGCGGAAG
hsa-miR-450		hsa-miR-450	mmu-miR-450	rno-miR-450	TATTAGGAACACATCGCAAAAA
hsa-miR-409-5p		hsa-miR-409-5p		rno-miR-409-5p	TGCAAAGTTGCTCGGGTAACCT
hsa-miR-489		hsa-miR-489			GCTGCCGTATATGTGATGTCACT
hsa-miR-493		hsa-miR-493-5p			AATGAAAGCCTACCATGTACAA
hsa-miR-181d		hsa-miR-181d			AACCCACCGACAACAATGAATGTT
hsa-miR-519e		hsa-miR-519e			ACACTCTAAAAGGAGGCACTTT
hsa-miR-519b		hsa-miR-519b			AAACCTCTAAAAGGATGCACTTT
hsa-miR-526a		hsa-miR-526a			AGAAAGTGCTTCCCTCTAGAG
hsa-miR-519d		hsa-miR-519d			ACACTCTAAAGGGAGGCACTTTG
hsa-miR-518e		hsa-miR-518e			ACACTCTGAAGGGAAGCGCTTT
hsa-miR-519a		hsa-miR-519a			GTAACACTCTAAAAGGATGCACTTT
hsa-miR-513		hsa-miR-513			ATAAATGACACCTCCCTGTGAA
hsa-miR-433		hsa-miR-433	mmu-miR-433-3p	rno-miR-433	ACACCGAGGAGCCCATCATGAT
hsa-miR-412		hsa-miR-412	mmu-miR-412	rno-miR-412	ACGGCTAGTGGACCAGGTGAAGT
hsa-miR-432*		hsa-miR-432*			AGACATGGAGGAGCCATCCAG
hsa-miR-512-3p		hsa-miR-512-3p			GACCTCAGCTATGACAGCACTT
hsa-miR-526c		hsa-miR-526c			AACAGAAAGCGCTTCCCTCTAGAG
hsa-miR-525*		hsa-miR-525*			GCTCTAAAGGGAAGCGCCTTC
hsa-miR-518c*		hsa-miR-518c*			CAGAAAGTGCTTCCCTCCAGAGA
hsa-miR-520d*		hsa-miR-520d*			CAGAAAGGGCTTCCCTTTGTAGA
hsa-miR-518a		hsa-miR-518a			TCCAGCAAAGGGAAGCGCTTT
hsa-miR-500		hsa-miR-500			CAGAATCCTTGCCCAGGTGCAT
hsa-miR-507		hsa-miR-507			TTCACTCCAAAAGGTGCAAAA
hsa-miR-453		hsa-miR-453			CGAACTCACCACGGACAACCTC
hsa-miR-376b		hsa-miR-376b			AACATGGATTTTCCTCTATGAT
hsa-miR-146b		hsa-miR-146b	mmu-miR-146b		AGCCTATGGAATTCAGTTCTCA
hsa-miR-495		hsa-miR-495	mmu-miR-495		AAAGAAGTGCACCATGTTTGTTT
hsa-miR-520e		hsa-miR-520e			CCCTCAAAAAGGAAGCACTTT
hsa-miR-520a*		hsa-miR-520a*			AGAAAGTACTTCCCTCTGGAG
hsa-miR-518f*		hsa-miR-518f*			AGAGAAAGTGCTTCCCTCTAGAG
hsa-miR-524*		hsa-miR-524*			GAGAAAGTGCTTCCCTTTGTAG
hsa-miR-517b		hsa-miR-517b			AACACTCTAAAGGGATGCACGA
hsa-miR-518a-2*		hsa-miR-527			AAAGGGCTTCCCTTTGCAGA
hsa-miR-502		hsa-miR-502			TAGCACCCAGATAGCAAGGAT
hsa-miR-509		hsa-miR-509			TCTACCCACAGACGTACCAATCA
hsa-miR-452		hsa-miR-452	mmu-miR-452		GTCTCAGTTTCCTCTGCAAACA
hsa-miR-485-3p		hsa-miR-485-3p	mmu-miR-485-3p		AGAGGAGAGCCGTGTATGAC
hsa-miR-202		hsa-miR-202			TTTTCCCATGCCCTATACCTCT
hsa-miR-193b		hsa-miR-193b			AAAGCGGGACTTTGAGGGCCAGTT
hsa-miR-515-3p		hsa-miR-515-3p			ACGCTCCAAAAGAAGGCACTC
hsa-miR-526b		hsa-miR-526b			AACAGAAAGTGCTTCCCTCAAGAG
hsa-miR-520b		hsa-miR-520c			CCCTCTAAAAGGAAGCACTTT
hsa-miR-517*		hsa-miR-517*			AGACAGTGCTTCCATCTAGAGG
hsa-miR-516-5p		hsa-miR-516-5p			AAAGTGCTTCTTACCTCCAGAT
hsa-miR-520h		hsa-miR-520h			ACTCTAAAGGGAAGCACTTTGT
hsa-miR-504		hsa-miR-504			ATAGAGTGCAGACCAGGGTCT
hsa-miR-514		hsa-miR-514			CTACTCACAGAAGTGTCAAT
mmu-miR-291-3p			mmu-miR-291a-3p	rno-miR-291-3p	GGCACACAAAGTGGAAGCACTTT
mmu-miR-300			mmu-miR-300	rno-miR-300	GAAGAGAGCTTGCCCTTGCATA
mmu-miR-467			mmu-miR-467a		GTGTAGGTGTGTGTATGTATAT
mmu-miR-292-3p			mmu-miR-292-3p	rno-miR-292-3p	ACACTCAAAACCTGGCGGCACTT
mmu-miR-129-3p			mmu-miR-129-3p	rno-miR-129*	ATGCTTTTTGGGGTAAGGGCTT
mmu-miR-434-5p			mmu-miR-434-5p		GGTTCAAACCATGAGTCGAGCT
mmu-miR-469			mmu-miR-469		GGACACCAAGATCAATGAAAGAGGCA
PREDICTED_MIR56					AAAATCTCTGCAGGCAAATGTG
hsa-miR-563		hsa-miR-563			GGGAAACGTATGTCAACCT
hsa-miR-567		hsa-miR-567			GTTCTGTCCTGGAAGAACATACT
hsa-miR-569		hsa-miR-569			ACTTTCCAGGATTCATTAACT
hsa-miR-571		hsa-miR-571			CTCACTCAGATGGCCAACTCA
hsa-miR-573		hsa-miR-573			CTGATCAGTTACACATCACTTCAG
rno-miR-31		hsa-miR-31	mmu-miR-31	rno-miR-31	CAGCTATGCCAGCATCTTGCCT
rno-miR-350			mmu-miR-350	rno-miR-350	GTGAAAGTGTATGGGCTTTGTGAA
rno-miR-96		hsa-miR-96	mmu-miR-96	rno-miR-96	AGCAAAAATGTGCTAGTGCCAAA
hsa-miR-629		hsa-miR-629			GCTGGGCTTACGTTGGGAGAAC
hsa-miR-631		hsa-miR-631			GCTGAGGTCTGGGCCAGGTCT
hsa-miR-633		hsa-miR-633			TTTATTGTGGTAGATACTATTAG
hsa-miR-635		hsa-miR-635			GGACATTGTTTCAGTGCCCAAGT
hsa-miR-637		hsa-miR-637			ACGCAGAGCCCGAAAGCCCCCAGT
hsa-miR-639		hsa-miR-639			ACAGCGCTCGCAACCGCAGCGAT
hsa-miR-641		hsa-miR-641			GAGGTGACTCTATCCTATGTCTTT
hsa-miR-643		hsa-miR-643			CTACCTGAGCTAGCATACAAGT
hsa-miR-645		hsa-miR-645			TCAGCAGTACCAGCCTAGA
rno-miR-329			mmu-miR-329	rno-miR-329	AAAAAGGTTAGCTGGGTGTGTT
rno-miR-429			mmu-miR-429	rno-miR-429	ACGGCATTACCAGACAGTATTA
mmu-miR-672			mmu-miR-672		CACACACAGTACACCAACCTCA
mmu-miR-674-3p			mmu-miR-674-3p		TTGTTCTGAGATGGGAGCTGTG
mmu-miR-675-3p			mmu-miR-675-3p		ACTGAGCGGTTAGGGCATACAG
mmu-miR-676			mmu-miR-676		AGCTCAACAACCTCAGGACGG
mmu-miR-677			mmu-miR-677		TCAGAAGCTAATCATCACTGAA
mmu-miR-679			mmu-miR-679		ACCAAGAGTCACCTCACAGTCC
mmu-miR-681			mmu-miR-681		AGCTGCCTGCCAGCGAGGCTG
mmu-miR-683			mmu-miR-683		GAGGACACAGCTTACAGCAGG
mmu-miR-685			mmu-miR-685		GTGCCTCACCTCAGCCATTGA
mmu-miR-687			mmu-miR-687		TCATTGCTGCATTCCAGGATAG
mmu-miR-695			mmu-miR-695		TTCAGTCACCTATGCCCAATCT
mmu-miR-703			mmu-miR-703		TTCTTTCCTTCTGAAGGTTTT
mmu-miR-711			mmu-miR-711		CTTACATCTCTCCCCGGGTCCC
mmu-miR-719			mmu-miR-719		AACATTTTTCTGTAGCCGAGAT
PREDICTED_MIR167		hsa-miR-551b			GAAACCAAGTATGGGTCGCCTT
PREDICTED_MIR177		hsa-miR-539	mmu-miR-539	rno-miR-539	GAACACACCAAGGATAATTTCT
PREDICTED_MIR187					CAACCAAGCAGCCGGGCAGTGG
PREDICTED_MIR199					TAACCACTCTCCAAGTACCAAA
PREDICTED_MIR209					TAATTCTAAAGACAAAGCACAA
PREDICTED_MIR220					GCTTTGACAATATCATTGCACT
PREDICTED_MIR229					CTGCCAAACCAATTAATACCTC
PREDICTED_MIR239					ATCAATGCTATGTGATCTGCAT
PREDICTED_MIR250					CACAAGTTCCTGCAAATGCACA
hsa-let-7b		hsa-let-7b	mmu-let-7b	rno-let-7b	AACCACACAACCTACTACCTCA
hsa-miR-17-3p		hsa-miR-17-3p			ACAAGTGCCTTCACTGCAGT
hsa-miR-189		hsa-miR-189	mmu-miR-189	rno-miR-189	ACTGATATCAGCTCAGTAGGCAC
PREDICTED_MIR170					ATTTAAAAGGCTTTTAAATGAT
PREDICTED_MIR180					CACAGGAAGTGGCCTTCAATAG
PREDICTED_MIR191					CGCCGCCCCGCACCTGCTGCTG
PREDICTED_MIR202			mmu-miR-543	rno-miR-543	AGAAGTGCACCGCGAATGTTTC
PREDICTED_MIR212					ACTTGATCAAACAGAGCACAAC
PREDICTED_MIR223					CACCTGCTGCCACTGGCACTTA
PREDICTED_MIR231					CACATAACAGGTGCTCAAATAA
PREDICTED_MIR241					ATGTGACAGAGCCAAGCACAAA
PREDICTED_MIR254					AAGCATATTTCTCCCACTGTGA
PREDICTED_MIR172					CACTGGGGCTGCATGCTGCTCA
PREDICTED_MIR182					GAGCTGAACTCAAAACCAAATG
PREDICTED_MIR194					GGGCCCTATATTAATGGACCAA
PREDICTED_MIR205					ATCCACGTTTTAAATACCAAAG
PREDICTED_MIR214					TTAAAATGACATGGATAATGCA
PREDICTED_MIR225					GCTGGCAGGGAAGTAGTGCCGG
PREDICTED_MIR234					GTCTCCACAGAAACTTTTGTCC
PREDICTED_MIR243					TTACCAAGGGCGACTCGCATGG
PREDICTED_MIR256					CATAATTACAGAAAATTGCACT
hsa-miR-26b		hsa-miR-26b	mmu-miR-26b	rno-miR-26b	AACCTATCCTGAATTACTTGAA
PREDICTED_MIR174					CCTAAATACCTGGTATTTGAGA
PREDICTED_MIR184					AACCCTAGGAGAGGGTGCCATT
PREDICTED_MIR197					AAGAAGGACCTTGTAATAAATA
PREDICTED_MIR207					TTCCCCGGCACCAGCACAAAGT
PREDICTED_MIR218					GTCATGATCATCCCACACTAAT
PREDICTED_MIR227					AGTCACAGCATCCATTAATAAA
PREDICTED_MIR236					TTCAATAGGGCATAGGTGCCAA
PREDICTED_MIR247					TTAAGTTTTGAAAAGTACATAG
PREDICTED_MIR258					GCTCACCCGAGGCGCACTTACC
hsa-miR-28		hsa-miR-28	mmu-miR-28	rno-miR-28	CTCAATAGACTGTGAGCTCCTT
PREDICTED_MIR78					CGCTCCAGGCAGCCCAAAGCGC
PREDICTED_MIR104					TTGTTCAACCAGTTACTAATCT
PREDICTED_MIR119					CTAATGACCGCAGAAAGCCATT
PREDICTED_MIR137					GTTCTCCAATACCTAGGCACAA
PREDICTED_MIR150					TCAGGCCATCAGCAGCTGCTAT
PREDICTED_MIR158					GGCTGATTGCCTCTGTGCCAAT
PREDICTED_MIR89					ATGTTCAAATAAGCTTTTGTAA
PREDICTED_MIR108					CCAAATTAGCTTTTTAAATAGA
PREDICTED_MIR127					TGCCTGGCACCTACACACTAAG
PREDICTED_MIR140					ACAAGGATGAATCTTTGTTACT
PREDICTED_MIR152					AGGACCCAGAGAACAACTCAGG
PREDICTED_MIR161		hsa-miR-496			CGAAAGGAGATTGGCCATGTAA
hsa-miR-411		hsa-miR-411			CGTACGCTATACGGTCTACTA
hsa-miR-425-5p		hsa-miR-425-5p			TCAACGGGAGTGATCGTGTCATT
hsa-miR-483		hsa-miR-483			AGAAGACGGGAGGAGAGGAGTGA
hsa-miR-486		hsa-miR-486	mmu-miR-486		CTCGGGGCAGCTCAGTACAGGA
rno-miR-101b			mmu-miR-101b	rno-miR-101b	CTTCAGCTATCACAGTACTGTA
rno-miR-330			mmu-miR-330	rno-miR-330	TCTCTGCAGGCCCTGTGCTTTGC
rno-miR-450		hsa-miR-450	mmu-miR-450	rno-miR-450	CATTAGGAACACATCGCAAAAA
hsa-miR-574		hsa-miR-574			GTGGGTGTGTGCATGAGCGTG
hsa-miR-576		hsa-miR-576			CAAAGACGTGGAGAAATTAGAAT
hsa-miR-578		hsa-miR-578			ACAATCCTAGAGCACAAGAAG
hsa-miR-580		hsa-miR-580			CCTAATGATTCATCATTCTCAA
hsa-miR-582		hsa-miR-582			AGTAACTGGTTGAACAACTGTAA
hsa-miR-584		hsa-miR-584			CTCAGTCCCAGGCAAACCATAA
hsa-miR-586		hsa-miR-586			GGACCTAAAAATACAATGCATA
hsa-miR-588		hsa-miR-588			GTTCTAACCCATTGTGGCCAA
hsa-miR-590		hsa-miR-590			CTGCACTTTTATGAATAAGCTC
rno-miR-151			mmu-miR-151	rno-miR-151	CCTCAAGGAGCCTCAGTCTAGT
rno-miR-343				rno-miR-343	TCTGGGCACACGGAGGGAGA
hsa-miR-646		hsa-miR-646			GCCTCAGAGGCAGCTGCTT
hsa-miR-648		hsa-miR-648			ACCAGTGCCCTGCACACTT
hsa-miR-650		hsa-miR-650			GTCCTGAGAGCGCTGCCTCCT
hsa-miR-654		hsa-miR-654			GCACATGTTCTGCGGCCCACCA
hsa-miR-656		hsa-miR-656			AGAGGTTGACTGTATAATATT
hsa-miR-658		hsa-miR-658			ACCAACGGACCTACTTCCCTCCGCC
hsa-miR-660		hsa-miR-660			CAACTCCGATATGCAATGGGTA
hsa-miR-662		hsa-miR-662			CTGCTGGGCCACAACGTGGGA
mmu-miR-133a*			mmu-miR-133a*		ATTTGGTTCCATTTTACCAGC
mmu-miR-688			mmu-miR-688		GAATAAGTAGTCGCCTGCGA
mmu-miR-696			mmu-miR-696		CCCACAGCAAGCACACGC
mmu-miR-704			mmu-miR-704		CTAGGAGCAGAGCACATGTCT
mmu-miR-712			mmu-miR-712		GGTACCGCCCGGGTGAAGGAG
mmu-miR-720			mmu-miR-720		TGGAGGCCCCAGCGAGAT
hsa-miR-134		hsa-miR-134	mmu-miR-134	rno-miR-134	CCCTCTGGTCAACCAGTCACA
hsa-miR-302a*		hsa-miR-302a*			AAAGCAAGTACATCCACGTTTA
hsa-miR-296		hsa-miR-296	mmu-miR-296	rno-miR-296	ACAGGATTGAGGGGGGGCCCT
hsa-miR-302b*		hsa-miR-302b*			AGAAAGCACTTCCATGTTAAAGT
hsa-miR-369-3p		hsa-miR-369-3p	mmu-miR-369-3p	rno-miR-369-3p	AAAGATCAACCATGTATTATT
hsa-miR-339		hsa-miR-339	mmu-miR-339	rno-miR-339	TGAGCTCCTGGAGGACAGGGA
hsa-miR-422a		hsa-miR-422a			GGCCTTCTGACCCTAAGTCCAG
hsa-miR-146a		hsa-miR-146a	mmu-miR-146	rno-miR-146	AACCCATGGAATTCAGTTCTCA
hsa-miR-188		hsa-miR-188	mmu-miR-188		ACCCTCCACCATGCAAGGGATG
hsa-miR-155		hsa-miR-155			CCCCTATCACGATTAGCATTAA
hsa-miR-34b		hsa-miR-34b			CAATCAGCTAATGACACTGCCTA
hsa-miR-30e-5p		hsa-miR-30e-5p	mmu-miR-30e	rno-miR-30e	TCCAGTCAAGGATGTTTACA
hsa-miR-302c*		hsa-miR-302c*			CAGCAGGTACCCCCATGTTAAA
hsa-miR-371		hsa-miR-371			ACACTCAAAAGATGGCGGCAC
hsa-miR-378		hsa-miR-378	mmu-miR-378	rno-miR-378	ACACAGGACCTGGAGTCAGGAG
hsa-miR-135b		hsa-miR-135b	mmu-miR-135b	rno-miR-135b	CACATAGGAATGAAAAGCCATA
hsa-miR-133b		hsa-miR-133b	mmu-miR-133b	rno-miR-133b	TAGCTGGTTGAAGGGGACCAA
hsa-miR-424		hsa-miR-424	mmu-miR-424	rno-miR-424	TTCAAAACATGAATTGCTGCTG
hsa-miR-150		hsa-miR-150	mmu-miR-150	rno-miR-150	CACTGGTACAAGGGTTGGGAGA
hsa-miR-193a		hsa-miR-193a	mmu-miR-193	rno-miR-193	CTGGGACTTTGTAGGCCAGTT
hsa-miR-106b		hsa-miR-106b	mmu-miR-106b	rno-miR-106b	ATCTGCACTGTCAGCACTTTA
hsa-miR-299-5p		hsa-miR-299-5p	mmu-miR-299	rno-miR-299	ATGTATGTGGGACGGTAAACCA
hsa-miR-361		hsa-miR-361	mmu-miR-361	rno-miR-361	GTACCCCTGGAGATTCTGATAA
hsa-miR-302d		hsa-miR-302d	mmu-miR-302d		ACACTCAAACATGGAAGCACTTA
hsa-miR-373*		hsa-miR-373*			GGAAAGCGCCCCCATTTTGAGT
hsa-miR-379		hsa-miR-379	mmu-miR-379	rno-miR-379	TACGTTCCATAGTCTACCA
hsa-miR-328		hsa-miR-328	mmu-miR-328	rno-miR-328	ACGGAAGGGCAGAGAGGGCCAG
hsa-miR-345		hsa-miR-345			GCCCTGGACTAGGAGTCAGCA
hsa-miR-18b		hsa-miR-18b	mmu-miR-18	rno-miR-18	TAACTGCACTAGATGCACCTTA
hsa-miR-154*		hsa-miR-154*			AATAGGTCAACCGTGTATGATT
hsa-miR-195		hsa-miR-195	mmu-miR-195	rno-miR-195	GCCAATATTTCTGTGCTGCTA
hsa-miR-200a*		hsa-miR-200a*			TCCAGCACTGTCCGGTAAGATG
hsa-miR-301		hsa-miR-301	mmu-miR-301	rno-miR-301	GCTTTGACAATACTATTGCACTG
hsa-miR-363		hsa-miR-363	mmu-miR-363	rno-miR-363-3p	TTACAGATGGATACCGTGCAAT
hsa-miR-374		hsa-miR-374			CACTTATCAGGTTGTATTATAA
hsa-miR-380-3p		hsa-miR-380-3p	mmu-miR-380-3p		AAGATGTGGACCATATTACATA
hsa-miR-337		hsa-miR-337	mmu-miR-337	rno-miR-337	AAAGGCATCATATAGGAGCTGGA
hsa-miR-384		hsa-miR-384	mmu-miR-384		TATGAACAATTTCTAGGAAT
hsa-miR-448		hsa-miR-448	mmu-miR-448	rno-miR-448	ATGGGACATCCTACATATGCAA
PREDICTED_MIR92					AAACAAAGCACCTCTCCAAAAA
PREDICTED_MIR110					CCAAGAAATAGCCTTTCAAACA
PREDICTED_MIR129					CCAATTAAGTCTTTTAAATAAA
PREDICTED_MIR144					ATCCTTGAATAGGTGTGTTGCA
PREDICTED_MIR154					TTTCCTCTGCAAACAGTTGTAA
PREDICTED_MIR163					GAAAGACCCCATTTAACTTGAA
PREDICTED_MIR100					GAGAAATTTTCAGGGCTACTGA
PREDICTED_MIR113					CATGTCATAAGCCATTTATTTC
PREDICTED_MIR132					CGTTCCTGATAAGTGAATAAAA
PREDICTED_MIR146					CAAAGAGCATGATATTTGACAG
PREDICTED_MIR156					GCCAAGCTTCCCGGGCAGCTGG
PREDICTED_MIR165					CCCTCCCCTGCAAGTGGTGCTG
hsa-miR-532		hsa-miR-532	mmu-miR-532		ACGGTCCTACACTCAAGGCATG
hsa-miR-542-5p		hsa-miR-542-5p	mmu-miR-542-5p	rno-miR-542-5p	CTCGTGACATGATGATCCCCGA
hsa-miR-545		hsa-miR-545			CACACAATAAATGTTTGCTGAT
hsa-miR-548b		hsa-miR-548b			ACAAAAGCAACTGAGGTTCTTG
hsa-miR-548d		hsa-miR-548d			GCAAAAGAAACTGTGGTTTTTG
rno-miR-10b		hsa-miR-10b	mmu-miR-10b	rno-miR-10b	ACACAAATTCGGTTCTACAGGG
rno-miR-333				rno-miR-333	AAAAGTAACTAGCACACCAC
rno-miR-451		hsa-miR-451	mmu-miR-451	rno-miR-451	AACTCAGTAATGGTAACGGTTT
hsa-miR-596		hsa-miR-596			CCCGAGGAGCCGGGCAGGCTT
hsa-miR-598		hsa-miR-598			TGACGATGACAACGATGACGTA
hsa-miR-600		hsa-miR-600			GAGCAAGGCTCTTGTCTGTAAGT
hsa-miR-602		hsa-miR-602			GGGCCGCAGCTGTCGCCCGTGTC
hsa-miR-604		hsa-miR-604			GTCCTGAATTCCGCAGCCT
hsa-miR-606		hsa-miR-606			ATCTTTGATTTTCAGTAGTTT
hsa-miR-608		hsa-miR-608			ACGGAGCTGTCCCAACACCACCCCT
rno-miR-151*				rno-miR-151*	TACTAGACTGTGAGCTCCTCGA
rno-miR-344			mmu-miR-344	rno-miR-344	ACGGTCAGGCTTTGGCTAGATCA
mmu-miR-17-3p			mmu-miR-17-3p		TACAAGTGCCCTCACTGCAGT
mmu-miR-202			mmu-miR-202		TCTTCCCATGCGCTATACCTCT
mmu-miR-216b			mmu-miR-216b		TCACATTTGCCTGCAGAGATTTCCC
mmu-miR-297b			mmu-miR-297b		ACATGTTCATGCACACATACAT
mmu-miR-302c*			mmu-miR-302c*		CAGCAGGTAACCCCATGTTAAA
mmu-miR-376a			mmu-miR-376a	rno-miR-376a	ACGTGGATTTTCCTCTACGAT
mmu-miR-376b*			mmu-miR-376b*	rno-miR-376b*	AACCATAGAAGGAATATCCAC
mmu-miR-383			mmu-miR-383	rno-miR-383	AGCCACAGTCACCTTCTGATCT
mmu-miR-450b			mmu-miR-450b		TATTCAGGAACATACTGCAAAA
mmu-miR-455-3p			mmu-miR-455-3p		AGTGTATATGCCCGTGGACTGCAT
mmu-miR-689			mmu-miR-689		GGACCCCGCCGAGCGGGGACG
mmu-miR-697			mmu-miR-697		TCTCCACAGGACCAGGATGTT
mmu-miR-705			mmu-miR-705		TGCCCACCCCACCTCCCACC
mmu-miR-712*			mmu-miR-712*		CAACACCCGGGGGTGACTCGCA
mmu-miR-721			mmu-miR-721		TTCCCCCTTTTAATTGCACTG
PREDICTED_MIR168					TGTGTGCAATTACCCATTTTAT
PREDICTED_MIR179					AGTTATGAAATGTCATCAATAA
PREDICTED_MIR189					CAGCAGGGCTCCCTCACCAGCA
PREDICTED_MIR200					TTAACAGGCAGTTCTGCTGCTA
PREDICTED_MIR210					GGTTGTCAGGAACAGAAGTGCC
PREDICTED_MIR222					GTCGGCATCTACACTTGCACTG
PREDICTED_MIR230					TCATATTTTAGTTCTGCACTGA
PREDICTED_MIR240					TCACCCCAAAGTTGTGGCAATA
PREDICTED_MIR252					AAAAGAGACCTTCATATGCAAA
PREDICTED_MIR171					ATAGTAGACCGTATAGCGTACG
PREDICTED_MIR181					ATTGTTTGCACTCTGCCAGTTT
PREDICTED_MIR192					ACATCTCGGGGATCATCATGTC
PREDICTED_MIR203					TTAAGAGCCCGGCTTTGCCTCC
PREDICTED_MIR213					TTTTCTCCTGACTGATTGCACT
PREDICTED_MIR224					GGCATGAATTTATTGTGCAATA
PREDICTED_MIR232					TAGAGATTGTTTCAACACTGAA
PREDICTED_MIR242					ACCTACACTGAAACTGCCAAAA
PREDICTED_MIR255					TCCTGATGGTCGAAGTGCCAAA
PREDICTED_MIR173					CTACTGTTAATGACCTATTTCT
PREDICTED_MIR183					TCTTTATTGCAAAGTCAGTATG
PREDICTED_MIR196					AGTAAAGCCAAGTAGTGCATGA
PREDICTED_MIR206					TGCCTCCCACACACAGCTTTAA
PREDICTED_MIR215					GGAGAAGCGCCTTTGGCAGCTA
PREDICTED_MIR226					ATAACACCTACGAGCACTGCCA
PREDICTED_MIR235					ACCCGGTCTGCCAGAAGCTGCT
PREDICTED_MIR246					CCCGTATGTAATAAATGTGCTA
PREDICTED_MIR257			mmu-miR-374-5p	rno-miR-374	ACACTTAGCAGGTTGTATTATA
PREDICTED_MIR176					CTTTGACAGCATTTTAATTATA
PREDICTED_MIR186					ATTCTGCCCCTGGATATGCATG
PREDICTED_MIR198					CCAGATGCTAAGCACTGGAAGA
PREDICTED_MIR208					CAATCAGAGGCAATCAAGCACA
PREDICTED_MIR219					CTGGCACCTATGCCCACCAGCA
PREDICTED_MIR228					ATGAGAAGACTGTCACAATCAA
PREDICTED_MIR237					CTCCAAAGAACATTACTGTGAT
PREDICTED_MIR249					AAAGCATACCAGCTGAACCAAA
hsa-let-7a		hsa-let-7a	mmu-let-7a	rno-let-7a	AACTATACAACCTACTACCTCA
mmu-miR-293			mmu-miR-293		ACACTACAAACTCTGCGGCACT
mmu-miR-322			mmu-miR-322	rno-miR-322	TGTTGCAGCGCTTCATGTTT
mmu-miR-434-3p			mmu-miR-434-3p		GGAGTCGAGTGATGGTTCAAA
mmu-miR-470			mmu-miR-470		TCACCAGTGCCAGTCCAAGAA
mmu-miR-207			mmu-miR-207	rno-miR-207	GAGGGAGGAGAGCCAGGAGAAGC
mmu-miR-295			mmu-miR-295		AGACTCAAAAGTAGTAGCACTTT
mmu-miR-344			mmu-miR-344	rno-miR-344	ACAGTCAGGCTTTGGCTAGATCA
mmu-miR-464			mmu-miR-464		TATCTCACAGAATAAACTTGGTA
PREDICTED_MIR65					AGAGAACCATTACCATTACTAA
hsa-miR-550		hsa-miR-550			ATGTGCCTGAGGGAGTAAGACA
hsa-miR-552		hsa-miR-552			TTGTCTAACCAGTCACCTGTT
hsa-miR-554		hsa-miR-554			ACTGGCTGAGTCAGGACTAGC
hsa-miR-556		hsa-miR-556			CATATTACAATGAGCTCATC
hsa-miR-558		hsa-miR-558			ATTTTGGTACAGCAGCTCA
hsa-miR-560		hsa-miR-560			GGCGGCCGGCCGGCGCACGC
rno-miR-336				rno-miR-336	AGACTAGATATGGAAGGGTGA
rno-miR-483			mmu-miR-483	rno-miR-483	ACAAGACGGGAGGGGAGGAGTGA
hsa-miR-610		hsa-miR-610			TCCCAGCACACATTTAGCTCA
hsa-miR-612		hsa-miR-612			AAGGAGCTCAGAAGCCCTGCCCAGC
hsa-miR-614		hsa-miR-614			CCACCTGGCAAGAACAGGCGTTC
hsa-miR-616		hsa-miR-616			AAGTCACTGAAGGGTTTTGAGT
hsa-miR-618		hsa-miR-618			ACTCAGAAGGACAAGTAGAGTTT
hsa-miR-620		hsa-miR-620			ATTTCTATATCTATCTCCAT
hsa-miR-622		hsa-miR-622			GCTCCAACCTCAGCAGACTGT
hsa-miR-624		hsa-miR-624			TGAACACAAGGTACTGGTACTA
hsa-miR-626		hsa-miR-626			AAGACATTTTCAGACAGCT
rno-miR-20a*				rno-miR-20a*	TGTAAGTGCTCGTAATGCAGT
rno-miR-345			mmu-miR-345	rno-miR-345	GCACTGGACTAGGGGTCAGCA
mmu-miR-467b			mmu-miR-467b		GTGTTGGTGTGTGTATGTATAT
mmu-miR-488*			mmu-miR-488*		GACCAAGAAACAGCCTTTCAA
mmu-miR-500			mmu-miR-500		CTGAACCCTTGCCCAGGTGCAT
mmu-miR-503			mmu-miR-503	rno-miR-503	GCAGTACTGTTCCCGCTGCTA
mmu-miR-540			mmu-miR-540	rno-miR-540	CCAGGATCGACCTCTGACCT
mmu-miR-546			mmu-miR-546		GACTCCGTGCCACCAT
mmu-miR-665			mmu-miR-665		TAAGGGACCTCAGCCTCCTGGT
mmu-miR-667			mmu-miR-667		CTTGGGCTGGGTGGCAGGTGTCA
mmu-miR-669a			mmu-miR-669a		ACATGAACATGCACACACAACT
mmu-miR-669c			mmu-miR-669c		ACACACATCCACACACAACTAT
mmu-miR-690			mmu-miR-690		TTTGGTTGTGAGCCTAGCCTTT
mmu-miR-698			mmu-miR-698		AGGGAAGGAAACGAGAATG
mmu-miR-706			mmu-miR-706		TTTTTTGAGACAGGGTTTCTCT
mmu-miR-713			mmu-miR-713		GCTGTGTGCCTTCAGTGCA
hsa-miR-200c		hsa-miR-200c	mmu-miR-200c	rno-miR-200c	CCATCATTACCCGGCAGTATTA
hsa-miR-302a		hsa-miR-302a	mmu-miR-302		TCACCAAAACATGGAAGCACTTA
hsa-miR-130b		hsa-miR-130b	mmu-miR-130b	rno-miR-130b	ATGCCCTTTCATCATTGCACTG
hsa-miR-302b		hsa-miR-302b	mmu-miR-302b		CTACTAAAACATGGAAGCACTTA
hsa-miR-370		hsa-miR-370	mmu-miR-370	rno-miR-370	CCAGGTTCCACCCCAGCAGGC
hsa-miR-377		hsa-miR-377	mmu-miR-377	rno-miR-377	ACAAAAGTTGCCTTTGTGTGAT
hsa-miR-151		hsa-miR-151			CCTCAAGGAGCTTCAGTCTAGT
hsa-miR-335		hsa-miR-335	mmu-miR-335	rno-miR-335	ACATTTTTCGTTATTGCTCTTGA
hsa-miR-149		hsa-miR-149	mmu-miR-149		GGAGTGAAGACACGGAGCCAGA
hsa-miR-128b		hsa-miR-128b	mmu-miR-128b	rno-miR-128b	GAAAGAGACCGGTTCACTGTGA
hsa-miR-34c		hsa-miR-34c	mmu-miR-34c	rno-miR-34c	GCAATCAGCTAACTACACTGCCT
hsa-miR-30e-3p		hsa-miR-30e-3p	mmu-miR-30e*		GCTGTAAACATCCGACTGAAAG
hsa-miR-302c		hsa-miR-302c	mmu-miR-302c		CCACTGAAACATGGAAGCACTTA
hsa-miR-372		hsa-miR-372			ACGCTCAAATGTCGCAGCACTTT
hsa-miR-422b		hsa-miR-422b	mmu-miR-422b	rno-miR-422b	GGCCTTCTGACTCCAAGTCCAG
hsa-miR-148b		hsa-miR-148b	mmu-miR-148b	rno-miR-148b	ACAAAGTTCTGTGATGCACTGA
hsa-miR-325		hsa-miR-325			ACACTTACTGGACACCTACTAGG
hsa-miR-154		hsa-miR-154	mmu-miR-154	rno-miR-154	CGAAGGCAACACGGATAACCTA
hsa-miR-194		hsa-miR-194	mmu-miR-194	rno-miR-194	TCCACATGGAGTTGCTGTTACA
hsa-miR-299-3p		hsa-miR-299-3p			AAGCGGTTTACCATCCCACATA
hsa-miR-362		hsa-miR-362	mmu-miR-362		CTCACACCTAGGTTCCAAGGATT
hsa-miR-367		hsa-miR-367	mmu-miR-367		TCACCATTGCTAAAGTGCAATT
hsa-miR-373		hsa-miR-373			ACACCCCAAAATCGAAGCACTTC
hsa-miR-380-5p		hsa-miR-380-5p	mmu-miR-380-5p		GCGCATGTTCTATGGTCAACCA
hsa-miR-342		hsa-miR-342	mmu-miR-342	rno-miR-342	GACGGGTGCGATTTCTGTGTGAGA
hsa-miR-324-5p		hsa-miR-324-5p	mmu-miR-324-5p	rno-miR-324-5p	ACACCAATGCCCTAGGGGATGCG
hsa-miR-346		hsa-miR-346			AGAGGCAGGCATGCGGGCAGACA
hsa-miR-20b		hsa-miR-20b	mmu-miR-20b	rno-miR-20b	CTACCTGCACTATGAGCACTTTG
hsa-miR-206		hsa-miR-206	mmu-miR-206	rno-miR-206	CCACACACTTCCTTACATTCCA
hsa-miR-200a		hsa-miR-200a	mmu-miR-200a	rno-miR-200a	ACATCGTTACCAGACAGTGTTA
hsa-miR-369-5p		hsa-miR-369-5p	mmu-miR-369-5p	rno-miR-369-5p	GCGAATATAACACGGTCGATCT
hsa-miR-381		hsa-miR-381	mmu-miR-381	rno-miR-381	ACAGAGAGCTTGCCCTTGTATA
hsa-miR-338		hsa-miR-338	mmu-miR-338	rno-miR-338	TCAACAAAATCACTGATGCTGGA
hsa-miR-429		hsa-miR-429			ACGGTTTTACCAGACAGTATTA
mmu-miR-291-5p			mmu-miR-291a-5p	rno-miR-291-5p	AGAGAGGGCCTCCACTTTGATG
mmu-miR-298			mmu-miR-298	rno-miR-298	GGAAGAACAGCCCTCCTCTGCC
mmu-miR-351			mmu-miR-351	rno-miR-351	CAGGCTCAAAGGGCTCCTCAGGGA
mmu-miR-466			mmu-miR-466		GTCTTATGTGTGCGTGTATGTAT
mmu-miR-292-5p			mmu-miR-292-5p	rno-miR-292-5p	CAAAAGAGCCCCCAGTTTGAGT
mmu-let-7d*			mmu-let-7d*	rno-let-7d*	AGAAAGGCAGCAGGTCGTATAG
mmu-miR-433-5p			mmu-miR-433-5p		GAATAATGACAGGCTCACCGTA
mmu-miR-468			mmu-miR-468		CAGACACACGCACATCAGTCATA
PREDICTED_MIR30		hsa-miR-92b			CGGAGGCCGGGACGAGTGCAAT
hsa-miR-562		hsa-miR-562			GCAAATGGTACAGCTACTTT
hsa-miR-564		hsa-miR-564			GCCTGCTGACACCGTGCCT
hsa-miR-566		hsa-miR-566			GTTGGGATCACAGGCGCCC
hsa-miR-568		hsa-miR-568			GTGTGTATACATTTATACAT
hsa-miR-570		hsa-miR-570			TGCAAAGGTAATTGCTGTTTTC
hsa-miR-572		hsa-miR-572			TGGGCCACCGCCGAGCGGAC
rno-miR-337		hsa-miR-337	mmu-miR-337	rno-miR-337	AAAGGCATCATATAGGAGCTGAA
hsa-miR-628		hsa-miR-628			CGACTGCCACTCTTACTAGA
hsa-miR-630		hsa-miR-630			ACCTTCCCTGGTACAGAATACT
hsa-miR-632		hsa-miR-632			TCCCACAGGAAGCAGACAC
hsa-miR-634		hsa-miR-634			GTCCAAAGTTGGGGTGCTGGTT
hsa-miR-636		hsa-miR-636			CTGCGGGCGGGACGAGCAAGCACA
hsa-miR-638		hsa-miR-638			AGGCCGCCACCCGCCCGCGATCCCT
hsa-miR-640		hsa-miR-640			AGAGGCAGGTTCCTGGATCAT
hsa-miR-642		hsa-miR-642			CAAGACACATTTGGAGAGGGAC
hsa-miR-644		hsa-miR-644			GCTCTAAGAAAGCCACACT
rno-miR-211			mmu-miR-211	rno-miR-211	AGGCAAAGGATGACAAAGGGAA
rno-miR-346			mmu-miR-346	rno-miR-346	AGAGGCAGGCACTCAGGCAGACA
mmu-miR-671			mmu-miR-671		CCTCCAGCCCCTCCAGGGCTTCCT
mmu-miR-673			mmu-miR-673		CTCCAAGGACCAGAGCTGTGAG
mmu-miR-674-5p			mmu-miR-674-5p		TACACCACTCCCATCTCAGTGC
mmu-miR-675-5p			mmu-miR-675-5p		ACTGTGGGCCCTTTCCGCACCA
mmu-miR-676*			mmu-miR-676*		GCAAGTCCTAAGGTTGTAGAGT
mmu-miR-678			mmu-miR-678		CCTCCAGTCCTTGCACCGAGAC
mmu-miR-680			mmu-miR-680		CCCCCATGTCAGCAGATGCCC
mmu-miR-682			mmu-miR-682		CAGACTTCACTGTGACTGCAG
mmu-miR-684			mmu-miR-684		TTGACTTGAAGGGAAAACT
mmu-miR-686			mmu-miR-686		TCTTCACCGTCTGGGAAGCAAT
mmu-miR-691			mmu-miR-691		TTTTCTGCCTCTCTTCAGGAAT
mmu-miR-699			mmu-miR-699		CGAGCCAGGTCGCACTGCCT
mmu-miR-707			mmu-miR-707		CGTAGGCAAGCGGCATGACTG
mmu-miR-714			mmu-miR-714		GCGACCGACCGGCCCTCGTCG
