# Supplementary material for: Discovery of Porcine microRNAs and Profiling from Skeletal Muscle Tissues during Development
Source: PLoS One. 2008 Sep 16;3(9):e3225. doi: 10.1371/journal.pone.0003225 (PMC2528944; doi:10.1371/journal.pone.0003225)
Supplement: Table S3 — (0.19 MB XLS) [file pone.0003225.s004.xls]

## Sheet: ST3.1
Supplemental Table 3.1: MiRNAs detected in 33 days of embroy and placenta (Expression Level > 2Mean+2SD)
MiRNA	Porcine miRNA	Probe Name	Normalized signal (33 days of placenta)	Detected (33 days of placenta)	Normalized signal (33 days of embroy)	Detected (33 days of embroy)	Detected
miR-95	ssc-mir-95	hsa-miR-95	388.33	F	243	F	F
miR-9	ssc-mir-9-1	hsa-miR-9	2781.33	T	714.33	T	T
miR-7	ssc-mir-7	rno-miR-7	1805.33	T	777.67	T	T
miR-326	ssc-mir-326	hsa-miR-326	307	F	744.67	T	T
miR-323	ssc-mir-323	hsa-miR-323	3632.33	T	5509.33	T	T
miR-32	ssc-mir-32	hsa-miR-32	370.67	F	229.33	F	F
miR-30c	ssc-mir-30c	hsa-miR-30c	8575	T	8891.33	T	T
miR-29c	ssc-mir-29c	hsa-miR-29c	1965.67	T	1009.33	T	T
miR-29b	ssc-mir-29b	hsa-miR-29b	3901.33	T	1606.33	T	T
miR-27a	ssc-mir-27a	hsa-miR-27a	13301.7	T	8969	T	T
miR-26a	ssc-mir-26a	hsa-miR-26a	51174.7	T	50191.3	T	T
miR-24	ssc-mir-24	hsa-miR-24	36587.7	T	24330	T	T
miR-23a	ssc-mir-23a	hsa-miR-23a	27274.7	T	27336	T	T
miR-224	ssc-mir-224	hsa-miR-224	133.33	F	56	F	F
miR-217	ssc-mir-217	hsa-miR-217	267.67	F	334.33	F	F
miR-216	ssc-mir-216	hsa-miR-216	1183.33	T	220.33	F	T
miR-214	ssc-mir-214	hsa-miR-214	25352.3	T	9730	T	T
miR-21	ssc-mir-21	hsa-miR-21	20478.7	T	43292.3	T	T
miR-205	ssc-mir-205	hsa-miR-205	6976	T	200.33	F	T
miR-204	ssc-mir-204	hsa-miR-204	1795	T	4313.33	T	T
miR-20a	ssc-mir-20	hsa-miR-20a	18237.3	T	10176.7	T	T
miR-19a	ssc-mir-19a	hsa-miR-19a	4356.33	T	1715.33	T	T
miR-196a	ssc-mir-196	hsa-miR-196a	1838.33	T	425.67	F	T
miR-186	ssc-mir-186	hsa-miR-186	2157.67	T	1155.33	T	T
miR-184	ssc-mir-184	hsa-miR-184	1313.33	T	313	F	T
miR-183	ssc-mir-183	hsa-miR-183	610.67	T	558	T	T
miR-181c	ssc-mir-181c	hsa-miR-181c	6855.67	T	805.33	T	T
miR-181b	ssc-mir-181b	hsa-miR-181b	5334	T	4730	T	T
miR-18a	ssc-mir-18	hsa-miR-18a	14561.3	T	4073.33	T	T
miR-153	ssc-mir-153	hsa-miR-153	2581	T	2421.33	T	T
miR-148a	ssc-mir-148a	hsa-miR-148a	14725.3	T	25809.3	T	T
miR-145	ssc-mir-145	hsa-miR-145	3514.67	T	5085	T	T
miR-140*	ssc-mir-140	rno-miR-140*	13759.3	T	2077	T	T
miR-139	ssc-mir-139	hsa-miR-139	283	F	431	F	F
miR-136	ssc-mir-136	hsa-miR-136	842.67	T	291	F	T
miR-135a	ssc-mir-135-2	hsa-miR-135a	112.33	F	222.67	F	F
miR-128a	ssc-mir-128a	hsa-miR-128a	8492.67	T	9441.33	T	T
miR-125b	ssc-mir-125b	hsa-miR-125b	58332.7	T	51279.3	T	T
miR-124a	ssc-mir-124a	hsa-miR-124a	21323	T	373	F	T
miR-122a	ssc-mir-122a	hsa-miR-122a	59211.7	T	1058.33	T	T
miR-107	ssc-mir-107	hsa-miR-107	59268.7	T	42768	T	T
miR-106a	ssc-mir-106a	hsa-miR-106a	34969	T	11671.3	T	T
miR-105	ssc-mir-105-1	hsa-miR-105	406	F	581.67	T	T
miR-103	ssc-mir-103	hsa-miR-103	48488.3	T	53936	T	T
let-7i	ssc-let-7i	hsa-let-7i	18763	T	12179	T	T
let-7f	ssc-let-7f	hsa-let-7f	13605.3	T	36699.3	T	T
let-7c	ssc-let-7c	hsa-let-7c	12630.3	T	16505.3	T	T
miR-720		mmu-miR-720	46868.3	T	68782.7	T	T
miR-451		hsa-miR-451	35408	T	65429.3	T	T
miR-199a*		hsa-miR-199a*	40134.7	T	42470	T	T
miR-23b		hsa-miR-23b	15302	T	39656	T	T
let-7a		hsa-let-7a	19940	T	38061.3	T	T
miR-335		hsa-miR-335	15064.3	T	35722.3	T	T
miR-99a		hsa-miR-99a	33488	T	35344	T	T
miR-210		hsa-miR-210	6828.67	T	32061.3	T	T
miR-22		hsa-miR-22	5877.33	T	27348.7	T	T
miR-16		hsa-miR-16	22503.3	T	26688	T	T
let-7g		hsa-let-7g	18913.7	T	25416.7	T	T
let-7d		hsa-let-7d	7274.33	T	25372.7	T	T
miR-199a		hsa-miR-199a	23604.7	T	25214.3	T	T
miR-200a		hsa-miR-200a	10324	T	24171	T	T
miR-221		hsa-miR-221	16213.3	T	24032.3	T	T
miR-222		hsa-miR-222	7107.33	T	22194	T	T
miR-320		hsa-miR-320	9252.67	T	21585.7	T	T
miR-299-5p		hsa-miR-299-5p	2030.67	T	20508.3	T	T
miR-152		hsa-miR-152	9957.67	T	20083.7	T	T
miR-30d		hsa-miR-30d	14482.7	T	19839.3	T	T
miR-451		rno-miR-451	4656.33	T	18582	T	T
let-7e		hsa-let-7e	16353.3	T	18411.3	T	T
miR-130a		hsa-miR-130a	55593.3	T	18346.3	T	T
miR-26b		hsa-miR-26b	10988.7	T	17894	T	T
miR-30b		hsa-miR-30b	6958	T	17706.7	T	T
miR-483		hsa-miR-483	2329.33	T	16808	T	T
miR-199b		mmu-miR-199b	19783.3	T	16003.3	T	T
miR-368		hsa-miR-368	15077.7	T	15744	T	T
miR-10a		hsa-miR-10a	13248.3	T	15336.7	T	T
miR-191		hsa-miR-191	9408.33	T	14004.3	T	T
miR-199b		hsa-miR-199b	10897	T	13761.3	T	T
miR-487b		hsa-miR-487b	7105.67	T	13520	T	T
miR-15b		hsa-miR-15b	9361	T	12985	T	T
miR-31		hsa-miR-31	2438.67	T	12420	T	T
miR-638		hsa-miR-638	5375.33	T	12238	T	T
miR-660		hsa-miR-660	6666.67	T	12109	T	T
miR-200b		hsa-miR-200b	5966.33	T	11721.7	T	T
miR-27b		hsa-miR-27b	16670	T	11577.7	T	T
miR-100		hsa-miR-100	27935.3	T	11524.7	T	T
miR-484		hsa-miR-484	6782.67	T	11209.3	T	T
miR-193a		hsa-miR-193a	3096	T	11106.7	T	T
miR-411		hsa-miR-411	3543.33	T	10855.7	T	T
miR-127		hsa-miR-127	11670	T	10556.7	T	T
miR-382		hsa-miR-382	3858.33	T	10386.3	T	T
miR-376a		hsa-miR-376a	11473	T	10293	T	T
miR-185		hsa-miR-185	6678.67	T	10275.7	T	T
miR-125a		hsa-miR-125a	3738.33	T	10063.3	T	T
miR-17-5p		hsa-miR-17-5p	32828.7	T	9736.67	T	T
miR-494		hsa-miR-494	11924	T	9723.67	T	T
miR-339		hsa-miR-339	1911.67	T	9496.67	T	T
miR-30a-5p		hsa-miR-30a-5p	16523.7	T	9458	T	T
miR-143		hsa-miR-143	24952.3	T	9416	T	T
miR-128b		hsa-miR-128b	13357.7	T	8924.67	T	T
miR-19b		hsa-miR-19b	30333.3	T	8530	T	T
miR-200c		hsa-miR-200c	1156.33	T	8447.33	T	T
miR-10b		hsa-miR-10b	16918.7	T	7983.33	T	T
miR-25		hsa-miR-25	12511	T	7843.33	T	T
miR-203		hsa-miR-203	2092.33	T	7129	T	T
miR-594		hsa-miR-594	26615.7	T	6834.33	T	T
miR-411		mmu-miR-411	3109	T	6820.67	T	T
miR-29a		hsa-miR-29a	5892.33	T	6809.67	T	T
miR-495		hsa-miR-495	5149	T	6381.33	T	T
miR-106b		hsa-miR-106b	15323	T	5958	T	T
miR-424		hsa-miR-424	11860	T	5872.33	T	T
miR-409-3p		hsa-miR-409-3p	2542.67	T	5846.33	T	T
miR-10b		rno-miR-10b	6956	T	5793.33	T	T
miR-455-3p		mmu-miR-455-3p	8833.33	T	5655.67	T	T
miR-663		hsa-miR-663	3461.33	T	5647	T	T
miR-181a		hsa-miR-181a	15743.7	T	5612.33	T	T
miR-362		hsa-miR-362	4513.33	T	5580.33	T	T
miR-151*		rno-miR-151*	5531.67	T	5523.33	T	T
let-7b		hsa-let-7b	4809.33	T	5479.33	T	T
miR-376b		hsa-miR-376b	9472.33	T	5453.67	T	T
miR-28		hsa-miR-28	2990.67	T	5378.67	T	T
miR-148b		hsa-miR-148b	1448.33	T	5198	T	T
miR-126		hsa-miR-126	17209.3	T	5099.67	T	T
miR-329		hsa-miR-329	2497.67	T	4922.67	T	T
miR-379		hsa-miR-379	1894.67	T	4507.33	T	T
ICTED_MIR202		PREDICTED_MIR202	925.67	T	4472.33	T	T
miR-218		hsa-miR-218	4843.33	T	4408.67	T	T
miR-375		hsa-miR-375	252.33	F	4380.33	T	T
miR-92		hsa-miR-92	5909.67	T	4280.67	T	T
ICTED_MIR165		PREDICTED_MIR165	1911.33	T	4209.67	T	T
miR-15a		hsa-miR-15a	9615.67	T	4204.67	T	T
miR-483		rno-miR-483	530	T	4202.67	T	T
miR-20b		hsa-miR-20b	13123.3	T	3876.33	T	T
miR-345		hsa-miR-345	2189	T	3806.67	T	T
miR-99b		hsa-miR-99b	5030	T	3789.67	T	T
ICTED_MIR30		PREDICTED_MIR30	1948.67	T	3739.67	T	T
miR-31		rno-miR-31	1245.33	T	3645	T	T
miR-130b		hsa-miR-130b	18781	T	3525	T	T
miR-423		hsa-miR-423	4048	T	3464.67	T	T
miR-331		hsa-miR-331	2525	T	3376	T	T
ICTED_MIR161		PREDICTED_MIR161	1374.67	T	3359.67	T	T
miR-542-5p		hsa-miR-542-5p	3468.67	T	3350.33	T	T
miR-432		hsa-miR-432	1365	T	3340	T	T
miR-140*		mmu-miR-140*	27422.3	T	3137.67	T	T
miR-370		hsa-miR-370	975.33	T	2945.33	T	T
miR-705		mmu-miR-705	1556.33	T	2935	T	T
miR-380-3p		hsa-miR-380-3p	2621	T	2819.67	T	T
miR-503		mmu-miR-503	15667	T	2747.67	T	T
ICTED_MIR191		PREDICTED_MIR191	1233	T	2726.33	T	T
miR-574		hsa-miR-574	520.33	T	2537.33	T	T
miR-299-3p		hsa-miR-299-3p	1210.67	T	2489	T	T
miR-193b		hsa-miR-193b	1230.33	T	2425.33	T	T
miR-709		mmu-miR-709	1984.33	T	2393.33	T	T
ICTED_MIR157		PREDICTED_MIR157	3285.33	T	2319.33	T	T
miR-18b		hsa-miR-18b	5998	T	2296.67	T	T
miR-503		hsa-miR-503	9482	T	2294.67	T	T
miR-361		hsa-miR-361	3154	T	2286	T	T
miR-30e-5p		hsa-miR-30e-5p	3877.67	T	2261.33	T	T
miR-93		rno-miR-93	15519.7	T	2193.33	T	T
miR-422a		hsa-miR-422a	1193.67	T	2143.67	T	T
miR-34a		hsa-miR-34a	264	F	2138	T	T
miR-93		hsa-miR-93	9626.33	T	2118.67	T	T
miR-532		hsa-miR-532	3271.33	T	2117.33	T	T
miR-369-5p		hsa-miR-369-5p	593.33	T	2069	T	T
ICTED_MIR189		PREDICTED_MIR189	1140.33	T	1992.33	T	T
miR-181d		hsa-miR-181d	6002.67	T	1988.33	T	T
miR-30e-3p		hsa-miR-30e-3p	929.33	T	1982.67	T	T
miR-365		hsa-miR-365	1725	T	1966.33	T	T
miR-422b		hsa-miR-422b	1313.33	T	1964.67	T	T
miR-296		hsa-miR-296	963.33	T	1956.33	T	T
miR-17-3p		mmu-miR-17-3p	3778	T	1803	T	T
miR-409-5p		hsa-miR-409-5p	472	T	1778.67	T	T
miR-188		hsa-miR-188	5345	T	1770	T	T
miR-98		hsa-miR-98	4547.33	T	1749.33	T	T
ICTED_MIR144		PREDICTED_MIR144	1168.67	T	1652.33	T	T
ICTED_MIR152		PREDICTED_MIR152	514.33	T	1637	T	T
miR-324-3p		hsa-miR-324-3p	1297.33	T	1624	T	T
ICTED_MIR160		PREDICTED_MIR160	1056.67	T	1559.33	T	T
miR-133a		hsa-miR-133a	11358.7	T	1533.33	T	T
miR-301		hsa-miR-301	2602.67	T	1532	T	T
miR-421		hsa-miR-421	855.67	T	1513.67	T	T
miR-352		rno-miR-352	358	F	1512	T	T
miR-135b		hsa-miR-135b	970	T	1484.67	T	T
ICTED_MIR166		PREDICTED_MIR166	1731.67	T	1483.67	T	T
miR-654		hsa-miR-654	1447	T	1444.33	T	T
miR-410		hsa-miR-410	2586	T	1441	T	T
ICTED_MIR252		PREDICTED_MIR252	483.33	T	1368.33	T	T
miR-17-3p		hsa-miR-17-3p	3736.33	T	1339	T	T
miR-485-3p		hsa-miR-485-3p	387	F	1290.33	T	T
miR-431		hsa-miR-431	1452.33	T	1287.67	T	T
ICTED_MIR146		PREDICTED_MIR146	394	F	1201.33	T	T
miR-711		mmu-miR-711	1170.67	T	1193	T	T
miR-429		rno-miR-429	970	T	1158	T	T
miR-324-5p		hsa-miR-324-5p	3421.67	T	1147	T	T
miR-133b		hsa-miR-133b	9287	T	1126	T	T
ICTED_MIR177		PREDICTED_MIR177	853.67	T	1106.33	T	T
miR-195		hsa-miR-195	3691	T	1096.33	T	T
miR-182		hsa-miR-182	1426	T	1025	T	T
miR-151		hsa-miR-151	1844	T	1005.67	T	T
miR-330		hsa-miR-330	523.67	T	989	T	T
miR-141		hsa-miR-141	824	T	945.67	T	T
ICTED_MIR255		PREDICTED_MIR255	423	F	926.67	T	T
miR-665		mmu-miR-665	2174	T	916	T	T
miR-425-5p		hsa-miR-425-5p	3286	T	911.33	T	T
miR-155		hsa-miR-155	707	T	909	T	T
ICTED_MIR90		PREDICTED_MIR90	171	F	906	T	T
miR-542-3p		hsa-miR-542-3p	3220.67	T	900.33	T	T
ICTED_MIR206		PREDICTED_MIR206	669	T	893.67	T	T
miR-140		hsa-miR-140	3911.67	T	878.33	T	T
miR-198		hsa-miR-198	476.33	T	872.33	T	T
miR-363		hsa-miR-363	4661.33	T	862	T	T
ICTED_MIR156		PREDICTED_MIR156	378	F	845	T	T
miR-345		rno-miR-345	1125	T	841.67	T	T
miR-381		hsa-miR-381	890.33	T	835.67	T	T
miR-1		hsa-miR-1	14761.7	T	822.67	T	T
miR-374		hsa-miR-374	2113.33	T	811	T	T
miR-30a-3p		hsa-miR-30a-3p	1326.67	T	810	T	T
miR-721		mmu-miR-721	405	F	760	T	T
miR-493		hsa-miR-493	472.33	T	758	T	T
miR-138		hsa-miR-138	1812	T	756	T	T
ICTED_MIR154		PREDICTED_MIR154	506.67	T	739.33	T	T
miR-192		hsa-miR-192	3334.67	T	731	T	T
miR-434-3p		mmu-miR-434-3p	126.67	F	693.33	T	T
miR-564		hsa-miR-564	429.67	T	686.67	T	T
miR-592		hsa-miR-592	454.67	T	685	T	T
miR-101		hsa-miR-101	8339	T	644.67	T	T
miR-322		mmu-miR-322	148.33	F	626.67	T	T
miR-340		hsa-miR-340	468	T	618.33	T	T
miR-470		mmu-miR-470	148	F	615	T	T
miR-7		hsa-miR-7	3745	T	603.67	T	T
ICTED_MIR88		PREDICTED_MIR88	425	T	575.33	T	T
miR-150		hsa-miR-150	161.33	F	569.67	T	T
ICTED_MIR222		PREDICTED_MIR222	568.33	T	563	T	T
miR-342		hsa-miR-342	3999.67	T	560	T	T
ICTED_MIR104		PREDICTED_MIR104	109.33	F	555	T	T
ICTED_MIR172		PREDICTED_MIR172	259.33	F	552.67	T	T
ICTED_MIR145		PREDICTED_MIR145	377.67	F	549.33	T	T
miR-496		hsa-miR-496	217.33	F	544.33	T	T
miR-9*		hsa-miR-9*	3692	T	538	T	T
ICTED_MIR257		PREDICTED_MIR257	1394.67	T	530.67	T	T
ICTED_MIR203		PREDICTED_MIR203	126.33	F	522	T	T
ICTED_MIR213		PREDICTED_MIR213	202.33	F	511.67	T	T
ICTED_MIR127		PREDICTED_MIR127	544.67	T	491.67	F	T
miR-497		hsa-miR-497	1010.67	T	486.67	F	T
miR-557		hsa-miR-557	1577.33	T	485.67	F	T
miR-219		hsa-miR-219	10458.7	T	471	F	T
miR-505		hsa-miR-505	531.67	T	458	F	T
miR-377		hsa-miR-377	467.33	T	453.33	F	T
miR-155		mmu-miR-155	686.33	T	449.67	F	T
miR-34c		hsa-miR-34c	498.67	T	439	F	T
miR-652		hsa-miR-652	974.33	T	432.67	F	T
miR-223		hsa-miR-223	3162	T	408.67	F	T
miR-137		hsa-miR-137	2518.33	T	402.67	F	T
miR-425		hsa-miR-425	501.67	T	397.67	F	T
miR-301		rno-miR-301	1652	T	394.67	F	T
ICTED_MIR167		PREDICTED_MIR167	2732.67	T	381	F	T
miR-212		hsa-miR-212	506	T	378	F	T
miR-486		hsa-miR-486	1731	T	374	F	T
miR-491		hsa-miR-491	1006.33	T	366.33	F	T
miR-703		mmu-miR-703	1371	T	356	F	T
miR-369-3p		hsa-miR-369-3p	671	T	346.33	F	T
miR-142-5p		hsa-miR-142-5p	1754	T	337.33	F	T
miR-628		hsa-miR-628	3813	T	317.67	F	T
miR-196b		hsa-miR-196b	853.33	T	308	F	T
miR-455		hsa-miR-455	3415	T	307.67	F	T
miR-96		hsa-miR-96	806	T	303.67	F	T
miR-197		hsa-miR-197	485.33	T	295.33	F	T
miR-376a		mmu-miR-376a	1511.33	T	281.67	F	T
miR-612		hsa-miR-612	977.67	T	281.33	F	T
miR-551a		hsa-miR-551a	1960.67	T	274.67	F	T
ICTED_MIR220		PREDICTED_MIR220	1584.33	T	266	F	T
miR-291-5p		mmu-miR-291-5p	518.67	T	260.33	F	T
miR-671		mmu-miR-671	435	T	255	F	T
miR-499		hsa-miR-499	4807.67	T	254	F	T
miR-700		mmu-miR-700	890.33	T	242.67	F	T
miR-338		hsa-miR-338	1093	T	236.33	F	T
miR-144		hsa-miR-144	24640	T	231.33	F	T
miR-450		hsa-miR-450	1501.33	T	222	F	T
miR-490		hsa-miR-490	435.67	T	213.67	F	T
miR-142-3p		hsa-miR-142-3p	1012.33	T	207	F	T
miR-216b		mmu-miR-216b	1167.33	T	204.33	F	T
miR-133a*		mmu-miR-133a*	1410.67	T	175.67	F	T
miR-126*		hsa-miR-126*	554.67	T	172	F	T
miR-424		rno-miR-424	1205	T	166	F	T
miR-194		hsa-miR-194	2798.67	T	165	F	T
miR-432*		hsa-miR-432*	558.33	T	151.33	F	T
miR-215		hsa-miR-215	1470.67	T	146	F	T
miR-151		rno-miR-151	463.33	T	143	F	T
miR-630		hsa-miR-630	1923.67	T	134.33	F	T
miR-450		rno-miR-450	445.67	T	130.67	F	T
miR-632		hsa-miR-632	499.33	T	124.67	F	T
miR-449		hsa-miR-449	862.67	T	116.67	F	T
miR-611		hsa-miR-611	1710.33	T	116.33	F	T
miR-213		hsa-miR-213	1034.33	T	110.67	F	T
miR-685		mmu-miR-685	1267	T	99.67	F	T
miR-206		hsa-miR-206	22594.3	T	95.33	F	T
miR-656		hsa-miR-656	1249.33	T	85.67	F	T
miR-613		hsa-miR-613	558.67	T	84	F	T
miR-452		hsa-miR-452	470.67	T	71	F	T
miR-505		mmu-miR-505	575	T	65	F	T
miR-655		hsa-miR-655	844.33	T	49.33	F	T
miR-565		hsa-miR-565	644.67	T	18	F	T
ICTED_MIR163		PREDICTED_MIR163	332.67	F	500.67	F	F
ICTED_MIR200		PREDICTED_MIR200	137	F	498	F	F
miR-463		mmu-miR-463	170.67	F	497.33	F	F
ICTED_MIR150		PREDICTED_MIR150	191.67	F	494.33	F	F
ICTED_MIR207		PREDICTED_MIR207	254.33	F	488.67	F	F
miR-384		hsa-miR-384	111	F	485.67	F	F
miR-33		hsa-miR-33	311.67	F	472.67	F	F
miR-220		hsa-miR-220	316.67	F	462.67	F	F
miR-485-5p		hsa-miR-485-5p	262.33	F	459.33	F	F
miR-191*		hsa-miR-191*	353.33	F	453.33	F	F
miR-202		hsa-miR-202	256.33	F	451.67	F	F
ICTED_MIR155		PREDICTED_MIR155	159.67	F	451	F	F
ICTED_MIR196		PREDICTED_MIR196	132	F	436	F	F
miR-134		hsa-miR-134	352.67	F	434.33	F	F
miR-341		mmu-miR-341	131	F	427	F	F
miR-207		mmu-miR-207	89.67	F	426.33	F	F
miR-34b		hsa-miR-34b	271	F	425	F	F
miR-211		hsa-miR-211	270	F	421.67	F	F
ICTED_MIR182		PREDICTED_MIR182	140	F	419.33	F	F
miR-295		mmu-miR-295	169	F	412	F	F
ICTED_MIR131		PREDICTED_MIR131	208	F	410	F	F
miR-373*		hsa-miR-373*	253.33	F	405	F	F
miR-516-3p		hsa-miR-516-3p	147	F	403.67	F	F
miR-346		hsa-miR-346	299	F	403	F	F
miR-200a*		hsa-miR-200a*	173.33	F	392.67	F	F
miR-556		hsa-miR-556	33.67	F	389.33	F	F
ICTED_MIR236		PREDICTED_MIR236	77	F	382.67	F	F
miR-189		hsa-miR-189	337	F	379	F	F
ICTED_MIR65		PREDICTED_MIR65	143.33	F	372.67	F	F
ICTED_MIR229		PREDICTED_MIR229	132.33	F	372.33	F	F
ICTED_MIR247		PREDICTED_MIR247	46.33	F	372.33	F	F
ICTED_MIR78		PREDICTED_MIR78	157.67	F	370	F	F
miR-488		hsa-miR-488	171.33	F	369.67	F	F
miR-147		hsa-miR-147	128.67	F	360	F	F
ICTED_MIR139		PREDICTED_MIR139	99	F	359.67	F	F
ICTED_MIR215		PREDICTED_MIR215	125.67	F	353.67	F	F
ICTED_MIR112		PREDICTED_MIR112	372.67	F	352.33	F	F
miR-129		hsa-miR-129	336.67	F	351	F	F
ICTED_MIR243		PREDICTED_MIR243	36.33	F	349.33	F	F
ICTED_MIR149		PREDICTED_MIR149	195.33	F	346.67	F	F
miR-464		mmu-miR-464	62.33	F	345	F	F
miR-302c*		hsa-miR-302c*	145	F	344	F	F
ICTED_MIR210		PREDICTED_MIR210	143	F	340.67	F	F
miR-328		hsa-miR-328	215.67	F	337.67	F	F
miR-371		hsa-miR-371	115	F	337.67	F	F
miR-610		hsa-miR-610	222.67	F	336.67	F	F
miR-187		hsa-miR-187	321	F	332.33	F	F
ICTED_MIR228		PREDICTED_MIR228	75	F	332	F	F
miR-575		hsa-miR-575	188	F	327.67	F	F
ICTED_MIR129		PREDICTED_MIR129	72.67	F	324.33	F	F
miR-182*		hsa-miR-182*	178.67	F	323.33	F	F
miR-146a		hsa-miR-146a	228	F	322	F	F
miR-298		mmu-miR-298	209	F	313.67	F	F
miR-667		mmu-miR-667	144	F	313	F	F
ICTED_MIR100		PREDICTED_MIR100	98	F	311.33	F	F
miR-190		hsa-miR-190	162	F	309.67	F	F
miR-506		hsa-miR-506	154.33	F	307.67	F	F
ICTED_MIR140		PREDICTED_MIR140	134	F	304.33	F	F
ICTED_MIR158		PREDICTED_MIR158	74.67	F	303	F	F
miR-560		hsa-miR-560	120.33	F	298	F	F
ICTED_MIR151		PREDICTED_MIR151	380	F	297.33	F	F
miR-149		hsa-miR-149	234.67	F	297.33	F	F
miR-706		mmu-miR-706	20.67	F	294.33	F	F
miR-325		hsa-miR-325	316.67	F	293.33	F	F
ICTED_MIR137		PREDICTED_MIR137	91.33	F	291.33	F	F
ICTED_MIR114		PREDICTED_MIR114	144	F	290.67	F	F
ICTED_MIR224		PREDICTED_MIR224	53.67	F	288.67	F	F
miR-132		hsa-miR-132	294	F	286	F	F
ICTED_MIR108		PREDICTED_MIR108	65.67	F	285.67	F	F
ICTED_MIR162		PREDICTED_MIR162	104.33	F	283.33	F	F
miR-330		rno-miR-330	124	F	280.67	F	F
ICTED_MIR132		PREDICTED_MIR132	116.67	F	278.67	F	F
ICTED_MIR89		PREDICTED_MIR89	66.33	F	278.33	F	F
miR-146b		hsa-miR-146b	416	F	278	F	F
miR-714		mmu-miR-714	215.67	F	276.67	F	F
ICTED_MIR242		PREDICTED_MIR242	91.33	F	275.33	F	F
miR-493-3p		hsa-miR-493-3p	232.67	F	273	F	F
miR-713		mmu-miR-713	87.67	F	271.67	F	F
miR-378		hsa-miR-378	104.33	F	270.33	F	F
miR-593		hsa-miR-593	224.33	F	269.67	F	F
miR-154*		hsa-miR-154*	106.67	F	269.67	F	F
miR-558		hsa-miR-558	103.33	F	267	F	F
let-7d*		mmu-let-7d*	64	F	265.67	F	F
miR-465		mmu-miR-465	100.67	F	264.67	F	F
ICTED_MIR226		PREDICTED_MIR226	32	F	264.33	F	F
ICTED_MIR110		PREDICTED_MIR110	63.67	F	262.67	F	F
ICTED_MIR92		PREDICTED_MIR92	105	F	261.67	F	F
miR-526b*		hsa-miR-526b*	280.67	F	258.33	F	F
ICTED_MIR143		PREDICTED_MIR143	150	F	258	F	F
ICTED_MIR209		PREDICTED_MIR209	174	F	257.67	F	F
miR-518f		hsa-miR-518f	136.67	F	257	F	F
miR-672		mmu-miR-672	199.67	F	256	F	F
miR-7b		rno-miR-7b	63	F	255.67	F	F
miR-554		hsa-miR-554	74.67	F	252.33	F	F
miR-471		mmu-miR-471	82.67	F	252	F	F
miR-292-5p		mmu-miR-292-5p	94.67	F	251.67	F	F
miR-302a*		hsa-miR-302a*	172.33	F	251	F	F
ICTED_MIR187		PREDICTED_MIR187	227	F	250.67	F	F
miR-511		hsa-miR-511	170	F	250.67	F	F
miR-518d		hsa-miR-518d	96.67	F	248.33	F	F
miR-302a		hsa-miR-302a	153.33	F	248	F	F
ICTED_MIR119		PREDICTED_MIR119	62.33	F	247.67	F	F
miR-518a		hsa-miR-518a	119	F	246.33	F	F
miR-18a*		hsa-miR-18a*	216.33	F	244	F	F
ICTED_MIR135		PREDICTED_MIR135	86.67	F	243.33	F	F
miR-501		hsa-miR-501	98.67	F	242.33	F	F
ICTED_MIR171		PREDICTED_MIR171	123.33	F	236	F	F
miR-380-5p		hsa-miR-380-5p	175	F	234.67	F	F
ICTED_MIR208		PREDICTED_MIR208	158.33	F	234.33	F	F
ICTED_MIR230		PREDICTED_MIR230	49	F	232.67	F	F
ICTED_MIR254		PREDICTED_MIR254	147	F	232.33	F	F
ICTED_MIR184		PREDICTED_MIR184	132	F	232	F	F
miR-559		hsa-miR-559	153.67	F	231.33	F	F
ICTED_MIR164		PREDICTED_MIR164	101.67	F	229.33	F	F
miR-344		rno-miR-344	167.33	F	228.33	F	F
miR-507		hsa-miR-507	161.33	F	227.33	F	F
miR-489		hsa-miR-489	363.67	F	222.67	F	F
miR-680		mmu-miR-680	294	F	222.33	F	F
ICTED_MIR219		PREDICTED_MIR219	117	F	222	F	F
ICTED_MIR227		PREDICTED_MIR227	58.33	F	221.33	F	F
miR-500		hsa-miR-500	353.33	F	220.67	F	F
miR-363*		hsa-miR-363*	218.33	F	220.33	F	F
miR-520e		hsa-miR-520e	231	F	219	F	F
miR-452*		hsa-miR-452*	174.67	F	219	F	F
ICTED_MIR223		PREDICTED_MIR223	142.67	F	217	F	F
ICTED_MIR249		PREDICTED_MIR249	121.33	F	215	F	F
miR-524		hsa-miR-524	54.67	F	214.67	F	F
ICTED_MIR232		PREDICTED_MIR232	73	F	214.33	F	F
miR-448		hsa-miR-448	138.67	F	213	F	F
ICTED_MIR234		PREDICTED_MIR234	100.33	F	212.33	F	F
miR-508		hsa-miR-508	138	F	208	F	F
miR-512-5p		hsa-miR-512-5p	122	F	207.33	F	F
miR-202*		hsa-miR-202*	63.67	F	206.33	F	F
ICTED_MIR231		PREDICTED_MIR231	58.33	F	205.33	F	F
miR-523		hsa-miR-523	141	F	203.67	F	F
miR-521		hsa-miR-521	87	F	202.67	F	F
ICTED_MIR240		PREDICTED_MIR240	117	F	200.33	F	F
miR-520a*		hsa-miR-520a*	108	F	200	F	F
miR-544		hsa-miR-544	200	F	199.67	F	F
miR-302b		hsa-miR-302b	296.33	F	198.67	F	F
miR-337		hsa-miR-337	92	F	198.33	F	F
miR-502		hsa-miR-502	143	F	197.67	F	F
miR-604		hsa-miR-604	69	F	197	F	F
ICTED_MIR173		PREDICTED_MIR173	121.33	F	196	F	F
miR-201		mmu-miR-201	51	F	193.67	F	F
ICTED_MIR192		PREDICTED_MIR192	119.67	F	193.33	F	F
ICTED_MIR153		PREDICTED_MIR153	111	F	193	F	F
ICTED_MIR174		PREDICTED_MIR174	69.67	F	191.33	F	F
miR-515-3p		hsa-miR-515-3p	104.33	F	191	F	F
miR-519c		hsa-miR-519c	74.67	F	189.67	F	F
miR-433-5p		mmu-miR-433-5p	101.33	F	188.33	F	F
ICTED_MIR103		PREDICTED_MIR103	83.67	F	187.67	F	F
miR-516-5p		hsa-miR-516-5p	60.67	F	186.67	F	F
miR-492		hsa-miR-492	373.67	F	185	F	F
miR-498		hsa-miR-498	145.33	F	184.33	F	F
ICTED_MIR113		PREDICTED_MIR113	103	F	183.33	F	F
miR-333		rno-miR-333	132	F	180.67	F	F
miR-302d		hsa-miR-302d	103.67	F	180.67	F	F
ICTED_MIR198		PREDICTED_MIR198	111	F	178.67	F	F
miR-614		hsa-miR-614	91.67	F	177.67	F	F
ICTED_MIR218		PREDICTED_MIR218	22.67	F	177	F	F
miR-302c		hsa-miR-302c	122	F	176	F	F
ICTED_MIR205		PREDICTED_MIR205	9	F	173.67	F	F
miR-525		hsa-miR-525	69.33	F	173	F	F
miR-467		mmu-miR-467	94	F	172.33	F	F
miR-520a		hsa-miR-520a	60	F	170.33	F	F
miR-500		mmu-miR-500	178.33	F	170	F	F
ICTED_MIR105		PREDICTED_MIR105	126	F	170	F	F
miR-383		hsa-miR-383	260.33	F	168.67	F	F
ICTED_MIR56		PREDICTED_MIR56	86.33	F	168.67	F	F
miR-519e*		hsa-miR-519e*	108	F	168	F	F
ICTED_MIR194		PREDICTED_MIR194	163	F	167.67	F	F
miR-520f		hsa-miR-520f	61.33	F	166.67	F	F
ICTED_MIR128		PREDICTED_MIR128	52.67	F	166.33	F	F
miR-517c		hsa-miR-517c	53.67	F	166	F	F
miR-293		mmu-miR-293	110	F	164.33	F	F
miR-596		hsa-miR-596	131	F	162.33	F	F
ICTED_MIR214		PREDICTED_MIR214	121.67	F	162	F	F
miR-701		mmu-miR-701	48.67	F	159.33	F	F
ICTED_MIR180		PREDICTED_MIR180	222.67	F	158	F	F
miR-629		hsa-miR-629	179	F	155.67	F	F
miR-429		hsa-miR-429	165.67	F	153.67	F	F
miR-33b		hsa-miR-33b	347.67	F	152	F	F
miR-518e		hsa-miR-518e	107	F	151.67	F	F
miR-668		mmu-miR-668	73	F	151.67	F	F
miR-697		mmu-miR-697	50.33	F	151.67	F	F
miR-584		hsa-miR-584	243.67	F	151	F	F
miR-488		mmu-miR-488	70.67	F	150.33	F	F
miR-412		hsa-miR-412	93.33	F	150	F	F
miR-525*		hsa-miR-525*	80.33	F	150	F	F
miR-527		hsa-miR-527	23.67	F	149.67	F	F
ICTED_MIR235		PREDICTED_MIR235	108.33	F	149	F	F
miR-294		mmu-miR-294	79.33	F	147.33	F	F
miR-208		hsa-miR-208	226.67	F	146.33	F	F
miR-518c		hsa-miR-518c	40.67	F	146	F	F
miR-585		hsa-miR-585	89	F	145.33	F	F
ICTED_MIR199		PREDICTED_MIR199	14.67	F	145.33	F	F
miR-326		rno-miR-326	101	F	144.33	F	F
ICTED_MIR197		PREDICTED_MIR197	74.33	F	144	F	F
miR-646		hsa-miR-646	149.33	F	142.67	F	F
miR-504		hsa-miR-504	278.67	F	142	F	F
miR-154		hsa-miR-154	114	F	142	F	F
miR-518a-2*		hsa-miR-518a-2*	105.67	F	142	F	F
miR-7*		rno-miR-7*	296.33	F	141.67	F	F
ICTED_MIR179		PREDICTED_MIR179	82.33	F	141.67	F	F
miR-487a		hsa-miR-487a	387	F	141.33	F	F
miR-351		mmu-miR-351	131.67	F	140.67	F	F
ICTED_MIR212		PREDICTED_MIR212	60	F	140	F	F
miR-488*		mmu-miR-488*	28	F	140	F	F
miR-648		hsa-miR-648	96.33	F	139.33	F	F
miR-710		mmu-miR-710	60.67	F	139	F	F
ICTED_MIR239		PREDICTED_MIR239	48	F	139	F	F
miR-595		hsa-miR-595	94.33	F	136.67	F	F
miR-468		mmu-miR-468	58.33	F	136	F	F
miR-510		hsa-miR-510	113.67	F	135.67	F	F
miR-467b		mmu-miR-467b	81	F	135.67	F	F
miR-350		mmu-miR-350	82	F	135.33	F	F
ICTED_MIR120		PREDICTED_MIR120	39.67	F	135.33	F	F
miR-522		hsa-miR-522	32.67	F	134.33	F	F
miR-606		hsa-miR-606	26	F	133.33	F	F
miR-517a		hsa-miR-517a	57	F	133	F	F
miR-96		rno-miR-96	263.33	F	132	F	F
miR-518c*		hsa-miR-518c*	85.67	F	131	F	F
miR-602		hsa-miR-602	127.67	F	130	F	F
miR-552		hsa-miR-552	68.33	F	129.33	F	F
miR-718		mmu-miR-718	63.67	F	129.33	F	F
miR-518b		hsa-miR-518b	86.33	F	129	F	F
miR-607		hsa-miR-607	13	F	129	F	F
ICTED_MIR170		PREDICTED_MIR170	71.67	F	128	F	F
miR-202		mmu-miR-202	132	F	127	F	F
miR-509		hsa-miR-509	236.67	F	126.67	F	F
miR-466		mmu-miR-466	67	F	126.67	F	F
ICTED_MIR241		PREDICTED_MIR241	70.67	F	126	F	F
miR-712*		mmu-miR-712*	78	F	125	F	F
ICTED_MIR237		PREDICTED_MIR237	47.33	F	124	F	F
miR-367		hsa-miR-367	49	F	123.67	F	F
miR-626		hsa-miR-626	10.67	F	123.67	F	F
miR-129-3p		mmu-miR-129-3p	243.33	F	122.67	F	F
ICTED_MIR93		PREDICTED_MIR93	85.33	F	122.67	F	F
miR-520h		hsa-miR-520h	60	F	121.67	F	F
miR-691		mmu-miR-691	90	F	121.33	F	F
miR-715		mmu-miR-715	123.67	F	121	F	F
miR-517b		hsa-miR-517b	103.33	F	120.67	F	F
miR-297		mmu-miR-297	90.33	F	120	F	F
ICTED_MIR225		PREDICTED_MIR225	93.67	F	119.67	F	F
miR-520b		hsa-miR-520b	140	F	119.33	F	F
ICTED_MIR258		PREDICTED_MIR258	63	F	118.33	F	F
miR-129		rno-miR-129	59	F	117.67	F	F
miR-453		hsa-miR-453	71	F	117	F	F
miR-666		mmu-miR-666	79.67	F	116.33	F	F
miR-555		hsa-miR-555	56	F	115	F	F
miR-588		hsa-miR-588	59	F	114.67	F	F
miR-302b*		hsa-miR-302b*	136	F	114.33	F	F
miR-674-3p		mmu-miR-674-3p	39	F	114.33	F	F
ICTED_MIR109		PREDICTED_MIR109	53.67	F	113.33	F	F
miR-662		hsa-miR-662	205.33	F	112.33	F	F
miR-689		mmu-miR-689	76.33	F	111.67	F	F
ICTED_MIR176		PREDICTED_MIR176	76	F	111.33	F	F
miR-344		mmu-miR-344	43	F	110	F	F
miR-669c		mmu-miR-669c	16	F	109	F	F
miR-696		mmu-miR-696	102.33	F	107.33	F	F
ICTED_MIR186		PREDICTED_MIR186	117.67	F	106.67	F	F
miR-673		mmu-miR-673	73.67	F	106.67	F	F
miR-669b		mmu-miR-669b	20	F	106.67	F	F
miR-547		mmu-miR-547	37.33	F	106.33	F	F
ICTED_MIR183		PREDICTED_MIR183	75	F	105.67	F	F
miR-514		hsa-miR-514	79.33	F	105.33	F	F
miR-512-3p		hsa-miR-512-3p	125.67	F	104.33	F	F
ICTED_MIR168		PREDICTED_MIR168	89.67	F	102.67	F	F
miR-373		hsa-miR-373	90	F	102	F	F
miR-347		rno-miR-347	94.67	F	101.67	F	F
miR-290		mmu-miR-290	297.33	F	98.67	F	F
miR-349		rno-miR-349	43.67	F	97.33	F	F
miR-591		hsa-miR-591	28.33	F	97.33	F	F
miR-712		mmu-miR-712	134.67	F	97	F	F
miR-659		hsa-miR-659	403	F	96	F	F
miR-690		mmu-miR-690	71.67	F	96	F	F
ICTED_MIR181		PREDICTED_MIR181	68.33	F	95	F	F
miR-622		hsa-miR-622	81.33	F	93.33	F	F
miR-609		hsa-miR-609	33.67	F	92.33	F	F
miR-640		hsa-miR-640	27	F	90.67	F	F
miR-101b		rno-miR-101b	200.67	F	89.33	F	F
miR-620		hsa-miR-620	68	F	89.33	F	F
miR-645		hsa-miR-645	84.33	F	89	F	F
miR-519e		hsa-miR-519e	208.33	F	88.67	F	F
miR-372		hsa-miR-372	99.33	F	87.33	F	F
miR-582		hsa-miR-582	131.67	F	86	F	F
miR-572		hsa-miR-572	149.67	F	85.67	F	F
miR-650		hsa-miR-650	173	F	84.33	F	F
miR-566		hsa-miR-566	71.33	F	84	F	F
miR-433		hsa-miR-433	33.33	F	83	F	F
miR-350		rno-miR-350	13	F	83	F	F
miR-631		hsa-miR-631	124.67	F	82.67	F	F
ICTED_MIR250		PREDICTED_MIR250	97.33	F	81.67	F	F
miR-297		rno-miR-297	8	F	80.67	F	F
miR-515-5p		hsa-miR-515-5p	32.67	F	77.33	F	F
miR-520g		hsa-miR-520g	64.67	F	76	F	F
miR-337		rno-miR-337	226.33	F	74	F	F
miR-576		hsa-miR-576	62.33	F	74	F	F
miR-519a		hsa-miR-519a	62.67	F	73.33	F	F
miR-683		mmu-miR-683	20.33	F	72	F	F
miR-647		hsa-miR-647	87.67	F	71.67	F	F
miR-489		mmu-miR-489	80.33	F	71.67	F	F
ICTED_MIR256		PREDICTED_MIR256	64.33	F	70	F	F
miR-694		mmu-miR-694	59	F	70	F	F
miR-698		mmu-miR-698	29	F	70	F	F
miR-520d		hsa-miR-520d	45	F	69.67	F	F
miR-513		hsa-miR-513	113	F	69.33	F	F
miR-624		hsa-miR-624	35.67	F	67.67	F	F
miR-300		mmu-miR-300	101	F	67.33	F	F
miR-568		hsa-miR-568	64	F	67	F	F
miR-717		mmu-miR-717	38.33	F	66.67	F	F
miR-546		mmu-miR-546	68.67	F	65.33	F	F
miR-501*		mmu-miR-501*	210.67	F	62	F	F
miR-653		hsa-miR-653	26.67	F	62	F	F
miR-518f*		hsa-miR-518f*	35	F	61	F	F
miR-627		hsa-miR-627	69.67	F	60.33	F	F
miR-526c		hsa-miR-526c	83	F	59.33	F	F
miR-520c		hsa-miR-520c	44.67	F	58.33	F	F
miR-520d*		hsa-miR-520d*	129.33	F	56.67	F	F
miR-688		mmu-miR-688	54.67	F	55.67	F	F
miR-578		hsa-miR-578	61.33	F	54.33	F	F
miR-343		rno-miR-343	44	F	54	F	F
miR-526b		hsa-miR-526b	48	F	52	F	F
miR-693		mmu-miR-693	52.33	F	50.67	F	F
miR-633		hsa-miR-633	46.67	F	50.67	F	F
miR-211		rno-miR-211	19.67	F	50.33	F	F
miR-639		hsa-miR-639	36	F	49.67	F	F
miR-450b*		mmu-miR-450b*	101.67	F	48.67	F	F
miR-661		hsa-miR-661	98.33	F	47.67	F	F
miR-623		hsa-miR-623	62.67	F	47.67	F	F
miR-686		mmu-miR-686	75.67	F	47.33	F	F
miR-570		hsa-miR-570	13.67	F	47.33	F	F
miR-702		mmu-miR-702	91.33	F	46.67	F	F
miR-692		mmu-miR-692	41.67	F	46.33	F	F
miR-641		hsa-miR-641	9	F	46.33	F	F
miR-519d		hsa-miR-519d	81.33	F	45.33	F	F
miR-421		rno-miR-421	42	F	43	F	F
miR-376a*		hsa-miR-376a*	86.33	F	41	F	F
miR-292-3p		mmu-miR-292-3p	67.67	F	40.33	F	F
miR-376c		mmu-miR-376c	199	F	39.33	F	F
miR-434-5p		mmu-miR-434-5p	97	F	39	F	F
miR-215		mmu-miR-215	43.67	F	38	F	F
miR-615		hsa-miR-615	75	F	37.67	F	F
miR-583		hsa-miR-583	72	F	35	F	F
miR-526a		hsa-miR-526a	65	F	35	F	F
miR-548d		hsa-miR-548d	50.67	F	35	F	F
miR-678		mmu-miR-678	101.67	F	34	F	F
miR-636		hsa-miR-636	57.33	F	34	F	F
ICTED_MIR246		PREDICTED_MIR246	100.33	F	33.67	F	F
miR-587		hsa-miR-587	68.33	F	33.67	F	F
miR-327		rno-miR-327	396	F	31	F	F
miR-383		mmu-miR-383	172	F	30	F	F
miR-590		hsa-miR-590	65.33	F	29.67	F	F
miR-677		mmu-miR-677	13.67	F	28	F	F
miR-374-3p		mmu-miR-374-3p	38.33	F	26.67	F	F
miR-291-3p		mmu-miR-291-3p	77.67	F	26	F	F
miR-329		rno-miR-329	40	F	26	F	F
miR-658		hsa-miR-658	93.33	F	25.67	F	F
miR-704		mmu-miR-704	48	F	25.33	F	F
miR-719		mmu-miR-719	19	F	25.33	F	F
miR-336		rno-miR-336	7	F	24.67	F	F
miR-695		mmu-miR-695	53.67	F	24.33	F	F
miR-676*		mmu-miR-676*	18.67	F	23.67	F	F
miR-621		hsa-miR-621	55.33	F	23	F	F
miR-302b*		mmu-miR-302b*	7	F	23	F	F
miR-644		hsa-miR-644	76	F	22	F	F
miR-642		hsa-miR-642	56	F	22	F	F
miR-550		hsa-miR-550	39.67	F	22	F	F
miR-580		hsa-miR-580	23	F	22	F	F
miR-670		mmu-miR-670	103	F	21.67	F	F
miR-376b		mmu-miR-376b	129.67	F	21.33	F	F
miR-562		hsa-miR-562	102.67	F	21.33	F	F
miR-519b		hsa-miR-519b	79.67	F	21	F	F
miR-684		mmu-miR-684	65.67	F	21	F	F
miR-687		mmu-miR-687	57.33	F	21	F	F
miR-540		mmu-miR-540	56	F	21	F	F
miR-376b*		mmu-miR-376b*	53.67	F	21	F	F
miR-674-5p		mmu-miR-674-5p	95	F	20.33	F	F
miR-449b		mmu-miR-449b	20.67	F	20	F	F
miR-707		mmu-miR-707	9.67	F	20	F	F
miR-601		hsa-miR-601	137.33	F	19.33	F	F
miR-634		hsa-miR-634	30.67	F	19.33	F	F
miR-450b		mmu-miR-450b	54.67	F	17.67	F	F
miR-708		mmu-miR-708	139.67	F	17	F	F
miR-302c*		mmu-miR-302c*	49.33	F	17	F	F
miR-598		hsa-miR-598	17	F	17	F	F
miR-467*		mmu-miR-467*	7	F	17	F	F
miR-549		hsa-miR-549	25	F	15.67	F	F
miR-605		hsa-miR-605	13.33	F	15.67	F	F
miR-676		mmu-miR-676	121.67	F	15	F	F
miR-469		mmu-miR-469	60	F	14.67	F	F
miR-346		rno-miR-346	10	F	13.67	F	F
miR-679		mmu-miR-679	9	F	13.67	F	F
miR-586		hsa-miR-586	66.67	F	13	F	F
miR-675-3p		mmu-miR-675-3p	37	F	13	F	F
miR-597		hsa-miR-597	22.67	F	13	F	F
miR-682		mmu-miR-682	43	F	12.67	F	F
miR-675-5p		mmu-miR-675-5p	133.33	F	11.67	F	F
miR-548b		hsa-miR-548b	15.33	F	11.33	F	F
miR-291b-3p		mmu-miR-291b-3p	221.33	F	11	F	F
miR-649		hsa-miR-649	60.67	F	11	F	F
miR-699		mmu-miR-699	52	F	11	F	F
miR-603		hsa-miR-603	41.67	F	11	F	F
miR-600		hsa-miR-600	34	F	11	F	F
miR-669a		mmu-miR-669a	28	F	11	F	F
miR-681		mmu-miR-681	27.67	F	11	F	F
miR-548c		hsa-miR-548c	27	F	11	F	F
miR-561		hsa-miR-561	27	F	11	F	F
miR-651		hsa-miR-651	21	F	11	F	F
miR-599		hsa-miR-599	19	F	11	F	F
miR-567		hsa-miR-567	12	F	11	F	F
miR-553		hsa-miR-553	9.67	F	11	F	F
miR-635		hsa-miR-635	9	F	11	F	F
miR-20a*		rno-miR-20a*	9	F	11	F	F
miR-618		hsa-miR-618	6.33	F	11	F	F
miR-643		hsa-miR-643	45.67	F	10.33	F	F
miR-617		hsa-miR-617	136	F	9.67	F	F
miR-548a		hsa-miR-548a	58.33	F	9.67	F	F
miR-657		hsa-miR-657	32.67	F	9.67	F	F
miR-637		hsa-miR-637	95.33	F	9.33	F	F
miR-616		hsa-miR-616	33.67	F	9.33	F	F
miR-34b		rno-miR-34b	262.67	F	8.33	F	F
miR-517*		hsa-miR-517*	81.67	F	8.33	F	F
miR-563		hsa-miR-563	68	F	8.33	F	F
miR-524*		hsa-miR-524*	60.33	F	8.33	F	F
miR-581		hsa-miR-581	43.33	F	8.33	F	F
miR-545		hsa-miR-545	32.33	F	8.33	F	F
miR-541		mmu-miR-541	12	F	8.33	F	F
miR-571		hsa-miR-571	32	F	8	F	F
miR-569		hsa-miR-569	34.67	F	7.67	F	F
miR-577		hsa-miR-577	71.67	F	7.33	F	F
miR-325		rno-miR-325	22.33	F	7.33	F	F
miR-608		hsa-miR-608	21	F	7.33	F	F
miR-217		rno-miR-217	64	F	6	F	F
miR-579		hsa-miR-579	41.67	F	6	F	F
miR-619		hsa-miR-619	6.33	F	6	F	F
miR-589		hsa-miR-589	46	F	5	F	F
miR-573		hsa-miR-573	9	F	4.67	F	F
miR-297b		mmu-miR-297b	46.33	F	4.33	F	F
miR-625		hsa-miR-625	41.33	F	2.33	F	F

## Sheet: ST3.2
Supplemental Table 3.2: MiRNAs detected in muscle tissues (Normalized signal, Expression Level > Mean+2SD)
miRNA	Probe Name	E33.1	E33.2	E33.3	E65.1	E65.2	E65.3	Adu.1	Adu.2	Adu.3
miR-124a	hsa-miR-124a	65065.3	2335	99660.3	848.33	829	915.67	1626.33	24144.3	1048.33
miR-107	hsa-miR-107	57547.3	73900.3	85368.7	38439	40039	27343.3	8616	13618	35652
miR-214	hsa-miR-214	63974.7	59896.3	84940	31302.7	19449.7	29509	1271.67	2077.33	3023.67
miR-106a	hsa-miR-106a	65165.7	44817	77495.3	23891.7	14119.3	17788	6560.33	8903.67	18407.7
miR-206	hsa-miR-206	64527.3	50907	75451.3	35003.3	50451.7	63347.7	45408.7	61300	19833.7
miR-103	hsa-miR-103	47318.7	52552.3	74358	33131.3	34559.3	27843.7	10390	11847	26100.3
miR-125b	hsa-miR-125b	51261	52536.3	67023.7	31079	50467.3	73766.7	43853.7	61311.3	46940
miR-451	hsa-miR-451	28691	31129	47452	24557	50470	73740.3	45422	61304.7	36306.7
miR-133b	hsa-miR-133b	26378.7	25402.3	34572.3	23820	50461.7	73737.7	45411	61296.3	46087
miR-133a	hsa-miR-133a	28204.7	36007.7	37720.7	26590.7	50457.7	73735.3	45421	61327	52006
miR-127	hsa-miR-127	36695.7	44937.7	26723.3	40293	50474.7	72508.7	344.67	920	915
miR-130a	hsa-miR-130a	55868.7	67695.3	72027.3	40233.7	50451	37640.7	2659.67	5340.67	14152.7
miR-199a	hsa-miR-199a	61844.3	46073	69858	29560.3	45283	66259	7631.67	7571.67	14077
miR-24	hsa-miR-24	38992.7	43418.3	44933	48001.3	45609.7	34615	45433	61295	69009.3
miR-720	mmu-miR-720	30441	32352	35674	33959.3	50455	62364.3	45424.3	53014.3	57952
miR-422b	hsa-miR-422b	12034.7	6288	6105	40362	20158.3	25397.7	45436.7	61073.7	68417
miR-26a	hsa-miR-26a	49670	42282.7	65122.7	41535.7	50480.3	63268	45431.7	61293.3	46315.3
miR-495	hsa-miR-495	24773.3	23478.3	17108.7	38463.3	50481.3	64001	97.33	405.33	243
miR-199a*	hsa-miR-199a*	33479.3	45332.7	63260.7	23039	48724.7	49189	12038.3	13331.7	30202.7
miR-133a*	mmu-miR-133a*	8002.33	6519	6548	30508.3	30940.3	23298.3	45419	61294.3	33235.7
miR-1	hsa-miR-1	22035	14429.7	36289	11805.3	50489.3	56387	45439	61269	15690
let-7f	hsa-let-7f	27855.7	20737.7	41667.7	16973.3	46957	45921	45406	61262.7	13237
miR-411	mmu-miR-411	23337.7	21286.7	10253.3	60576	50473.7	47035	161	491	297.33
miR-22	hsa-miR-22	11590.7	7515.33	9604.33	9598	13175.3	13560.3	32674.3	58993	19173
miR-487b	hsa-miR-487b	6959	21578.7	10549.7	57198	50479.3	58858	932.67	1483	1021
miR-99a	hsa-miR-99a	32632	24757.7	36328.7	22882.7	47879	58565.7	21366	31638.7	23586
miR-23b	hsa-miR-23b	32953.7	25527	58427	29329.7	34043	39442	45439	50608	39209
miR-29a	hsa-miR-29a	2083.33	1794.67	2687	5192.67	3846.33	3171.33	45435	56502.7	33734.7
miR-23a	hsa-miR-23a	27650.7	43638.3	32913.7	41761.3	43722.3	33816.7	45423.7	56214	50112.7
miR-193b	hsa-miR-193b	1804.33	2299.67	2175.33	2651	1908	1542	12017.3	15791.7	55501.7
miR-29b	hsa-miR-29b	1706	1639.67	1412	3781.33	3119	2536.67	35521	54962.3	20812.7
let-7i	hsa-let-7i	37874.3	31942.7	31178	25072	38054.3	52713.7	11597.3	23780	21221.3
miR-594	hsa-miR-594	36872	25573.3	25380	18331.7	21830.7	17604	36138.3	52335.3	39687.3
let-7g	hsa-let-7g	20754	20755.3	29508	17045	44057.3	43702.7	45421	52101	15086.3
let-7a	hsa-let-7a	29720	31751	38092.3	23857	35456.7	32580.3	37940	51426.3	19593.7
miR-376b	hsa-miR-376b	13318	12128	11272.3	29432	50488	47783.3	254	381.67	635.33
let-7e	hsa-let-7e	17335.7	48548.3	34860.3	42238.7	24401	14078.3	10095.3	10692.7	18767.3
miR-542-5p	hsa-miR-542-5p	2274.33	6773	4650	47445	20544.7	13724.7	2335.67	1817	8500
miR-16	hsa-miR-16	40887.7	26997.7	46292	18071.7	24579.3	20114.3	42052	38713.7	11012.3
miR-17-5p	hsa-miR-17-5p	42594.3	36973.7	46006	23889.7	17261	10113.7	4478.67	9205.33	16586.7
miR-422a	hsa-miR-422a	3156.67	4299	2264.67	23095	18196	16114	21059.3	38406.7	45643.7
miR-128b	hsa-miR-128b	43936	35443.3	38109	31101	37662	45086.7	24720	43336.3	36719.7
miR-29c	hsa-miR-29c	2384	1466.67	3098	1832.67	2753.67	2038.33	32388.3	45074.3	13363
miR-10b	hsa-miR-10b	32220.7	29091	41922.3	20506.3	26907.7	44096.7	30607.3	38186.3	22383
miR-30d	hsa-miR-30d	34455	19491	26942.3	21051.7	37991.7	43785.7	26530	43073	22995.7
miR-145	hsa-miR-145	4862	7374.67	4734.67	12591.7	6873	8697.33	22595.7	31293.3	43686
miR-21	hsa-miR-21	36457.3	22860.3	28966.3	20942	34586.3	35147.7	23537.3	29019	23167
let-7d	hsa-let-7d	28489	21108.7	38969.3	25929.7	39416.3	38071.3	42645.7	28543.7	21177
miR-100	hsa-miR-100	28516.3	23269.7	32039	20664.7	38105.3	42642.7	14939.3	31203.3	24004
miR-368	hsa-miR-368	19345.7	16235.7	20398.3	20593.3	42196	38170	379.33	764	1143
miR-126	hsa-miR-126	12836.7	10820.7	22976	15128.7	34022.7	27493.7	41779	39571.3	15135.3
miR-191	hsa-miR-191	16108.3	13254	19724.7	34087	20591.7	40997	33134.7	41750.7	38581.7
miR-376a	hsa-miR-376a	8345.33	10802.7	10939.3	20532.3	40883.3	27461.3	184.33	370	683
miR-335	hsa-miR-335	22590.7	16970.3	32391.3	29802	40149	38903.3	496.33	973	1334.67
miR-27b	hsa-miR-27b	18251	21619	20004.7	18166.3	22280	18348.3	28711.3	38776	26501
miR-128a	hsa-miR-128a	34364.3	32174.7	36374.3	24419.7	26607	38711.3	23594.7	36283.3	31149.3
miR-20a	hsa-miR-20a	34920	23495.7	37741.7	16035.7	13511.7	8712.67	4716	5947	12542.3
miR-411	hsa-miR-411	13375.7	8311.67	9997.33	21740.3	37738	36071.7	209.33	371.33	364
miR-532	hsa-miR-532	7802.67	16042.7	4632.33	37650.3	13500	14774.3	248	529	1181.33
miR-331	hsa-miR-331	4418.33	3912	6359	6468.67	3642.67	4524.67	10719.3	20688.7	37503.7
miR-10a	hsa-miR-10a	33824.3	19117.3	37440	8133.33	8261.33	10106.3	6623.67	8073	9542.67
miR-199b	mmu-miR-199b	11333.7	10256.7	9594	7851.33	35962.3	37000	4865	4873.67	7434
miR-365	hsa-miR-365	1413.67	1624.67	3479	1402	5900.33	6024.33	25004	36824.3	6286.33
miR-499	hsa-miR-499	6394.33	9688	7132.33	12451	20916	20248	30896.7	36634.3	23085.7
miR-299-5p	hsa-miR-299-5p	3495	9493.33	6299	20674.3	36240	24419	389.33	679.67	923.33
miR-362	hsa-miR-362	27685.3	20371.7	14095.3	35982	26373	23763	990	1260	2857.33
miR-30b	hsa-miR-30b	14751.3	7663.33	20451.7	17811	17424.3	20046.7	35688	30747.7	22896.3
miR-455-3p	mmu-miR-455-3p	4766	15882	14064.3	34791.3	15357	9508.67	653	410.67	2117.33
let-7c	hsa-let-7c	16463	30884.3	33678.3	30611	26494.3	23202.7	25822.7	34309	22439
miR-30a-5p	hsa-miR-30a-5p	27041.7	16994.7	20629.3	19339	33969.7	30792.7	16203.7	21449	22550.7
miR-19b	hsa-miR-19b	26581.7	19817.7	26461	27803	33376.3	22622.7	6118	9874.67	19503
miR-329	hsa-miR-329	3820.33	7905.67	4329	23939	29194.3	33032	160.67	387	703.67
miR-143	hsa-miR-143	16195.7	22106	16607.3	22437.3	25006	16388.3	23900.7	32672.7	32178.7
miR-210	hsa-miR-210	7517.67	7367	10287.3	11096.3	4208	7527.33	752.33	1013.33	3029
miR-10b	rno-miR-10b	24330.3	14594	31944	13430.7	13016.3	18481	24918.7	20910	13826
miR-486	hsa-miR-486	1104.33	659.67	1252.67	3524	2479	2768.67	14688.3	29160.7	31907.7
miR-323	hsa-miR-323	19479	15179.3	10619	30856.7	16705.3	14817.7	391.67	925.33	343
miR-30c	hsa-miR-30c	8353.33	11959.7	11577	13981.7	16431.7	14776.3	22500	23940.3	30664
miR-26b	hsa-miR-26b	14009	12062.7	22044.3	14739.7	30157	23460	25948.7	28129	10619.3
miR-151*	rno-miR-151*	7325.67	12523.7	8209.33	21466.7	9096	6222	19358.3	13143	29959.7
miR-27a	hsa-miR-27a	17000.7	17434	20007.7	19541.3	15447.3	13043	27667	29637.3	22254.3
miR-15b	hsa-miR-15b	11295.3	29257	23777	15574	6834.33	3917	3309	5023.33	11974
miR-424	hsa-miR-424	13920	11094.7	18243	6069.33	29156.7	23799	2723	1981.33	3784.67
miR-660	hsa-miR-660	15684.7	11524.3	11791	28618.7	24430	24699	805	744	1378.33
miR-106b	hsa-miR-106b	28059.3	24720	23066.7	18827.3	14868.3	13357.7	3464.33	5311.67	12260.3
miR-93	rno-miR-93	24149.7	27654	17398	8176.33	4311.67	4095.67	2239	6660.67	9406
miR-409-3p	hsa-miR-409-3p	5188	10677.3	4396.33	27601.3	15744.7	18078	360.67	897.33	570.67
miR-140*	mmu-miR-140*	14146	22608	19141	11050.7	3048.67	3969	2761.33	4397.33	16593
MIR-202	PREDICTED_MIR202	6923.33	5548	7365.33	27394.7	19097	17345.3	127.33	208.67	858.33
miR-494	hsa-miR-494	16771	14844.3	18231	27339	26533.3	26564	11410.3	17986.7	21253.7
miR-130b	hsa-miR-130b	26956.3	20071.3	25783	15420	15935.7	9039.67	1407.33	2024.33	3961
miR-181a	hsa-miR-181a	23126.3	26830.3	22960	18933.3	14775.7	12161.3	3749.33	10505.7	17804.3
miR-140*	rno-miR-140*	18495	13111	26576.7	7326.67	2122.67	2581.33	3186	2552.33	9945.33
miR-93	hsa-miR-93	26066.3	16559.3	18308.7	7288.67	3292	4290	2587.33	4406	7143
miR-199b	hsa-miR-199b	19049	20314	25893.7	18621.3	21782.3	23527.7	4502	2825	9159
miR-503	hsa-miR-503	18548.7	25881	15180.3	19052	17313.3	10992.7	458.67	491	1503
miR-148a	hsa-miR-148a	15278.7	12415.7	18336	19809.7	18912	22281	7573.33	5695.67	13419
miR-382	hsa-miR-382	6113.67	11903	4533.33	25789.3	22933	21594	168.67	359	517.67
let-7b	hsa-let-7b	22248.7	11754	25136	25541.7	20501.3	25596.7	20443	24065.7	17781
miR-503	mmu-miR-503	23117	23620	15262.3	25480.7	17788.3	9309.67	477	483.33	1597.67
miR-152	hsa-miR-152	18310.3	11485	14753.7	25298	12315.3	15603	3083.67	4377.33	7014.67
miR-320	hsa-miR-320	20179.7	22891	19121	25104.7	12036.7	20445.3	3089.33	6072.67	9125.67
miR-18a	hsa-miR-18a	25030	19147.3	17539	10738	7053.33	5317.67	898	1438	2047.67
miR-20b	hsa-miR-20b	22445	16702.3	24944.7	10655.3	8645.33	3871	3043.67	2775.33	9405.67
miR-144	hsa-miR-144	2350.33	1047	1435.67	3269.33	3583.67	6330.33	1869.67	4055.33	1872.67
miR-101	hsa-miR-101	4487.67	3192.67	6573.67	9309.33	10852.3	6467.33	24405.7	21633	19722.3
miR-200a	hsa-miR-200a	1058.33	1037.67	1691.33	526.67	772	903.33	616	1343.67	761.33
miR-221	hsa-miR-221	4664.67	5891.33	6465	9414.67	2908.33	1711.67	1352.33	6731.67	6652.33
miR-25	hsa-miR-25	23506	17690.3	20078.3	19448.7	11631.3	15261.3	4550.67	9195.33	7759.67
miR-15a	hsa-miR-15a	9369.33	10586.3	7438.33	14227	8900.33	4950.67	23247.7	19092	22711.3
miR-431	hsa-miR-431	4470	6636	3862	18102	22198	16726.3	166	276	384.67
miR-222	hsa-miR-222	2345.67	2428.67	5538.33	3907	1451.33	1190.67	778.33	2145.67	4057.67
miR-339	hsa-miR-339	4435.33	7432.33	6093.67	9161.33	5097.33	4007.67	4192.67	5509.67	21407
miR-410	hsa-miR-410	11022.3	8805	2656	13068.3	18053.3	21388	472.33	643	685
miR-150	hsa-miR-150	307.33	462.67	636	1373	752	894.67	3237	4769.67	20497
miR-380-3p	hsa-miR-380-3p	3136.67	5913	3352	7385	19866.3	12061.7	176.67	352	269.67
miR-92	hsa-miR-92	16792.7	19730.3	13918.7	15733	7984.67	7519.67	2914.33	4470.67	15670.3
miR-542-3p	hsa-miR-542-3p	3123	5037	2076.33	19568.3	15830.7	13517.3	828	779.33	2726.33
miR-451	rno-miR-451	5664.67	4763.33	9396	3393.67	10462.7	10531.7	11408.3	15587.3	4991
miR-432	hsa-miR-432	3482	5233.33	2529.67	18464	9838.33	10686	167	313.67	703
miR-193a	hsa-miR-193a	8403.67	9976.67	8281.67	9432.67	13976	9336	6354	6039	17858
miR-125a	hsa-miR-125a	6703	5772	11596.7	10057.3	10552.3	9979.33	14266.7	11851.7	17607.3
miR-195	hsa-miR-195	2113	3307.67	4307.67	5897.67	3741.67	2191.33	9890	10749	16978
miR-99b	hsa-miR-99b	16944.7	11811.7	11310.3	8682	4083.67	6036	1693.33	3327.67	3406.67
miR-483	hsa-miR-483	2953	2755.67	2896.67	4013.67	3230	4279	921.33	1104.67	1626.67
miR-345	hsa-miR-345	7714	7940.67	11902.3	2426.33	4577.67	3335.33	7458	7586.33	16676.7
miR-181b	hsa-miR-181b	11001.7	9471.67	16511.3	7982.33	4479.33	4452	1791.67	2599.33	3886.67
miR-188	hsa-miR-188	8920.33	12546	4869	16428	11452	8852.33	667.33	1062	2522.67
miR-219	hsa-miR-219	12436.3	2540.67	16427.7	2170.33	2155.33	1590.67	620.33	822	1107
miR-18b	hsa-miR-18b	15846	12641.7	11972	5523	4485.33	3665.67	389.67	698.33	1086
miR-484	hsa-miR-484	14791.3	10809	15065.3	14942	8052.67	12690.3	4611.33	5718	11271
miR-218	hsa-miR-218	15048.7	7156.67	14586.7	2718.67	2181	3281	694.67	917.67	708.67
miR-181d	hsa-miR-181d	14327.7	14439.3	14859.7	10693.7	3925.67	3550.33	1205.33	2173.33	3892.67
miR-196a	hsa-miR-196a	11260.3	14225.3	7021.67	779	322.67	1550.67	1873	2536.33	2212.33
miR-17-3p	hsa-miR-17-3p	14033.7	8718	11283.7	7329.67	5957	4845.33	1576.33	2832.67	4208.33
miR-9	hsa-miR-9	13809.3	1065.33	13329.3	645	737.33	751.67	446.67	4140.67	692.67
miR-136	hsa-miR-136	2364	3026.67	2706	1843.33	13534.3	5005.33	152	235	606.67
miR-28	hsa-miR-28	7337.67	8058.33	12060.7	8701.67	8125.67	6003.67	13357	10130.3	12348.7
miR-493	hsa-miR-493	1182	2498	2113.33	13185.7	7493	5904	102	306.67	444
MIR-157	PREDICTED_MIR157	3991.67	13141.3	12337	8498.67	6027	3671.33	393.67	405	950.67
miR-98	hsa-miR-98	5348.33	6922.67	6689.33	12793.7	11769	7817.67	8389.33	10470.7	10694
miR-30e-5p	hsa-miR-30e-5p	6804.67	5335	6405.67	4519.67	5580.67	4168	6089.67	6820.67	12651
miR-423	hsa-miR-423	12414	10888	11131.7	7438.67	5779.33	6232.67	4808	5990.33	9538.67
miR-409-5p	hsa-miR-409-5p	4635.33	4216.67	4231.67	12349	8603.67	10211	129.33	295.33	658.67
miR-185	hsa-miR-185	4368.67	7337.67	5117	12261.7	8132.33	7533.33	4307.33	6723.33	11535
miR-638	hsa-miR-638	6428.67	4416.67	5782.67	3880.67	4560.67	6763.67	6504.67	11769.3	10766.7
MIR-144	PREDICTED_MIR144	2040.67	4291	2426.33	9691.33	11763.7	8890.33	496	514.67	1287
miR-200b	hsa-miR-200b	973.33	1147.33	1993.33	432.33	252.67	409.67	235.67	1149.33	847.67
miR-379	hsa-miR-379	3321	6122	3626	10171.7	11652	9137	188.67	329.67	411.67
miR-324-5p	hsa-miR-324-5p	11194.3	7623.67	7373.67	7600	3328	3275.67	543	974.33	1939.33
miR-370	hsa-miR-370	5769	5539.33	6495.33	11114.7	6374.67	7128.67	209	512.67	735.33
miR-30e-3p	hsa-miR-30e-3p	3876	2353.33	2542	4046	2463	2750.33	7927.33	10375.3	8038.33
miR-95	hsa-miR-95	452.67	732.33	1293.33	1272.67	822.67	699	3085.67	3196.33	10227.3
miR-369-5p	hsa-miR-369-5p	2356.67	2847	2756.33	10015.7	7132.67	5715	126	178.67	174.33
miR-363	hsa-miR-363	5993.67	8750.67	7909.67	9562.67	6000.67	3067.67	212	382.67	1303.67
miR-381	hsa-miR-381	2859.67	1988	3032.33	4253.67	9425	4665.33	489	794.33	645
miR-361	hsa-miR-361	4380	6414.33	4157.67	9200.33	4980.67	6396.67	2526.67	4042	9254.67
miR-557	hsa-miR-557	722.67	716	780.67	261.67	389	849	7620	9153	6160
miR-342	hsa-miR-342	8369.67	5313.67	6442.33	6210.33	2063.33	3190.33	893	2301.67	3609
miR-223	hsa-miR-223	743.67	987.67	1358.33	3701	1235.67	1968.67	1597.67	3157.33	8021
miR-497	hsa-miR-497	732	923	1153	2176	1426	1048.33	2350.67	3053.67	7962
miR-655	hsa-miR-655	495.33	1001.67	993.67	1177	7937	4180.33	27.67	50.67	203.33
MIR-30	PREDICTED_MIR30	6971.67	7510.33	7777.67	6187.67	3103	2495.33	1351	1391.67	5701.33
miR-703	mmu-miR-703	1216	588	5936	7616.67	2510.67	1523.67	192	354.67	1164.67
MIR-167	PREDICTED_MIR167	1850.33	2856.67	7531.33	4837.33	3130.67	1421.33	775	712.67	3705.67
miR-665	mmu-miR-665	2837.33	2273.67	3397	1832.33	7475.67	3380.67	136.33	256.33	297.33
miR-690	mmu-miR-690	712.67	1130.67	1264.33	3851.67	544.33	473	747.67	328	7370
miR-9*	hsa-miR-9*	4755.33	936.33	7150.33	394.33	241	514.33	365.67	5341.33	338.33
miR-656	hsa-miR-656	447.67	415	969	1041.67	7096	3174.67	65	76.67	143.33
miR-182	hsa-miR-182	4304.67	1525.67	7059.33	448.33	211.33	334.67	141	218.67	289.33
miR-205	hsa-miR-205	1052.67	2376	3420.33	264.33	238	347.33	205.67	881.33	553.33
miR-204	hsa-miR-204	902	841.33	1303.67	1512.67	1029.33	1632.67	1495.33	2457	6876
miR-181c	hsa-miR-181c	4465	4809.33	6375.33	3944.33	3864	2302.33	1623	2070	4306.67
miR-721	mmu-miR-721	655.67	463	1105	1246.33	920	2215	1350.67	2809	6743.33
miR-148b	hsa-miR-148b	3839	5761.33	6678	4272	3056.67	2605.67	2428	2500	4743.33
miR-301	rno-miR-301	6598.67	4640.67	3727.33	4345.33	2737.33	1837.67	229.67	701	419.33
miR-652	hsa-miR-652	2476.67	1704	3804	3353	1876.33	1814.33	3096.67	3451.67	6561.67
miR-138	hsa-miR-138	5936	2378	6481	507.33	770.33	730.67	487	978.67	624.33
miR-19a	hsa-miR-19a	4015.67	3520.67	5994	4277	6449	3552.67	1886.67	1815.67	2706
miR-338	hsa-miR-338	2739.67	578.67	2857.33	3783.67	6365.67	2291	1019.33	1922.33	1936.67
miR-299-3p	hsa-miR-299-3p	2771.67	1752.67	2477.33	6338	4620	5236	163.33	270.67	335.33
miR-340	hsa-miR-340	626.67	1326	1441.67	1697.33	1116.67	1130	2259.33	2002.67	6242.67
miR-301	hsa-miR-301	4801.67	5996	3715	6146.67	2758.33	2107.67	204.33	336.67	701.33
miR-151	hsa-miR-151	6012.33	3312	3700.67	3941.33	2367.67	3233	2371.33	4422.33	2490.67
miR-450	hsa-miR-450	1572	1679.33	2220.67	2704.33	5823.33	3770.67	281.67	502	1124
miR-30a-3p	hsa-miR-30a-3p	2445.67	2304	1972	3391.33	2116	2281	2350	4374.67	5786.67
miR-654	hsa-miR-654	1896	926.33	1079	1245.33	1729	3733.33	838	5670.33	816
miR-455	hsa-miR-455	2632.33	2229.67	3118.67	5657.33	3193.33	4267.33	181	204.67	526.33
miR-663	hsa-miR-663	4162.33	2794	2978	1255.67	2393.67	4136.33	2003	4010	2674
MIR-177	PREDICTED_MIR177	1358.33	2082	2419	5637.33	5353.33	3380.67	116.67	191.33	261
MIR-191	PREDICTED_MIR191	4782.67	3089.33	5595	2484.33	2159.33	3786.67	1955	3659.67	3170
miR-485-3p	hsa-miR-485-3p	3126	2926	2364	5555.33	3266.33	5311.67	179	302	299
miR-376a	mmu-miR-376a	1326.33	1112.67	1063	2952.67	5526	5083	63	105.67	112.67
miR-140	hsa-miR-140	2722	4999.33	5515.33	1124.33	1777.33	1782.67	1341.67	1977.67	2124.67
miR-377	hsa-miR-377	1644	937.33	1479.67	3755.67	5359.33	2614.33	182.33	239.67	416
miR-709	mmu-miR-709	2653.67	1780.67	3065.33	3147.33	2666	4094.67	1401	2923.33	5193
miR-186	hsa-miR-186	4998.33	2914.67	4359.33	4316.67	2485.67	2688.33	2037	2407.67	4856
MIR-220	PREDICTED_MIR220	4883.33	2148.33	3916.67	1297.33	1006.67	973	111.67	285	531
miR-137	hsa-miR-137	4875.67	1432.67	4789.67	344	347	569.33	169.33	573	379.67
miR-189	hsa-miR-189	478	482.67	917.67	882.67	761.67	616.33	1546	1289.67	4873.33
miR-374	hsa-miR-374	1818	2275.67	3934.67	1715.33	3931.33	2301	2494	1518.67	4862
miR-491	hsa-miR-491	1396	1503.67	1700	1390.67	972.67	1415	1241.33	2346.33	4764
miR-196b	hsa-miR-196b	4693	3667.33	2516.67	633	276	1619.33	1066	1442.67	1282.67
MIR-161	PREDICTED_MIR161	2725	2667.67	3461.33	4106.67	4661.67	3792.67	1946.33	3250.67	315.67
miR-711	mmu-miR-711	2308.67	2062	3093.67	1986.33	2146.67	3833.33	1314	2389.67	4540.67
miR-551a	hsa-miR-551a	2316.33	4499	3577.67	2943	1312	978.67	134.67	334.33	356.67
miR-352	rno-miR-352	2079.33	2756.67	2865.67	3217	3052.67	2631	2200.33	1705	4385.67
miR-213	hsa-miR-213	1580.67	1963.67	1756.67	2168.67	1032.67	1087.67	551.67	1536.67	4230
MIR-165	PREDICTED_MIR165	2562.67	2089.33	3648.33	2083.67	2484.33	3325.33	1365	1654.33	4054.33
miR-483	rno-miR-483	746.67	1074	997.33	880.33	966	1364	242.33	367	437.67
miR-425-5p	hsa-miR-425-5p	2232	1970.67	4053.33	3738	4157.67	4009	842	847.33	1044
miR-17-3p	mmu-miR-17-3p	2528.67	2807.33	3232	1913.67	4000.67	3167	3687	3458.67	1875.33
miR-7	hsa-miR-7	2419.33	2376	3020.33	982.33	1088.67	874.67	794	1459.33	1095
miR-680	mmu-miR-680	431	259.67	439	657.67	585.67	1242.33	787	1578.67	3665
miR-153	hsa-miR-153	3371.33	3234.67	3605.33	2186	2659	2620.33	992.67	1484.33	1537.67
MIR-257	PREDICTED_MIR257	3589	1709.67	1514	1145	1940.67	1902.33	222.33	562	700.67
miR-345	rno-miR-345	2116.33	2304.33	3243.33	627	1414.67	1437.67	2452.33	2195.33	3554
miR-324-3p	hsa-miR-324-3p	2999	3339	3450	2387.67	1510	1992.33	297	697	1018.67
miR-505	hsa-miR-505	1000	1877.67	1979	1432	779	966	788.67	997	3270.33
miR-378	hsa-miR-378	235.67	369.67	624.67	862	385.33	644.33	728	1451.67	3212.67
miR-564	hsa-miR-564	613.33	262	854.67	633.67	699.33	965	879.33	719	3210
miR-705	mmu-miR-705	1392	1348.33	2451	1761.67	1469	2663.33	1666	3129.67	3204.67
miR-685	mmu-miR-685	3194.67	1743	1529	2369	1238.33	1116	388.67	883.67	2323.67
miR-7*	rno-miR-7*	1449.67	570	2379	995	391	485.67	1984.33	1123	3179.33
MIR-189	PREDICTED_MIR189	1990.33	2180.33	2324.67	999.33	864	949.33	763.67	1531.67	3157
miR-155	mmu-miR-155	807	379.67	745.67	3136.67	1534.33	2432.67	677.33	1340.33	1125
miR-487a	hsa-miR-487a	490.67	335.67	580	1406.33	1155.67	957.33	1731.67	3019.67	3100
miR-149	hsa-miR-149	3053	939.67	2065.67	1586	842	1278.67	973.33	1198	2796
miR-425	hsa-miR-425	1612	1086.33	1316.33	1385	776.67	849.67	1127	1332	2919
miR-493-3p	hsa-miR-493-3p	564	706	622.67	2897.67	1942.67	2068.67	111	205.67	207.67
miR-183	hsa-miR-183	2760	1105.67	2705	316.67	234	359.33	137.67	198.33	847.67
miR-574	hsa-miR-574	854	1147.33	1531	2631.67	1063.33	1843.33	422	689.33	1087.33
miR-421	hsa-miR-421	2110.33	883.33	2629	1817	787.33	1205	243	349	433.33
MIR-160	PREDICTED_MIR160	2274	1933	2515.67	627.67	1329.67	1214.33	542.67	746.67	789.33
miR-7	rno-miR-7	1750.33	961	2289	450.67	1269	818	1754.33	1645.33	808.33
MIR-166	PREDICTED_MIR166	1536.33	1071.67	1841.33	982.67	1687.67	2255	1638.67	2286.33	2055.33
MIR-206	PREDICTED_MIR206	954.67	1005.67	1476.33	1159.67	758.33	1121.33	555	930.33	2198
miR-216	hsa-miR-216	2174.67	1028.67	1379.33	1337.33	1528.33	1648	265.67	414	342.33
miR-139	hsa-miR-139	926.33	1101.33	1641	1693.33	1204	1080.33	333.33	649	2110
miR-155	hsa-miR-155	732.33	667	1075.33	2059.33	1370.67	1772	385.33	867.33	1892.33
miR-504	hsa-miR-504	661	772.67	1422	1266.67	885	860	371	508.67	2017
MIR-207	PREDICTED_MIR207	988	829	1518.67	1101	863	1604.67	607.33	1014	1992.33
miR-485-5p	hsa-miR-485-5p	652.67	842.67	1083.67	1933.67	1341.33	1890.67	191	238.33	91.67
miR-216b	mmu-miR-216b	1138.67	1484.67	1252	1902.67	1086.33	995.67	299.67	289.67	193.67
miR-500	hsa-miR-500	1688.33	1152.67	1003.67	1858.33	1023.67	1101	126.67	318.67	387.67
miR-146a	hsa-miR-146a	614	582.67	910	570	240.67	478	480.67	665.67	1781.67
miR-129	hsa-miR-129	637.67	1123	1736	572.67	322.67	510.33	184.67	419.33	949
miR-489	hsa-miR-489	324.33	625.67	674.67	1559.33	1146.67	997.67	193.67	615.33	974.67
miR-424	rno-miR-424	1128.33	1072	1475.33	249.33	1537	1158.67	241.33	244.67	284
miR-146b	hsa-miR-146b	739	1517.67	1217	1488.33	1350	1241.67	442.33	895.33	1168
miR-412	hsa-miR-412	717.33	432.33	485.33	1388.67	693.33	710	102	183.33	409.33
MIR-112	PREDICTED_MIR112	753	1240.67	1198	479.33	930	1314.33	360	804	663
miR-191*	hsa-miR-191*	791.33	917.67	1311.67	549.33	779.67	952	393.67	674	552
miR-500	mmu-miR-500	551.67	463.33	381	1070	679	737.67	120.67	190.33	198.67
miR-501*	mmu-miR-501*	461.67	599.67	279.33	1038	407.33	785	130.67	226.67	251.67
miR-544	hsa-miR-544	368.33	510.67	729	1006	963	548.67	151.67	163.67	665.33
	NewU2-R	1146.78	1202.15	2344.22	2492.11	1533.67	1797.37	2487.15	913.556	853.148
	NewU6-R	19791.6	15082	24541.8	21161.2	28061.7	31302.5	22749.7	14856.7	23481.5
	tRNA-R	33249.5	29606.6	35766.5	23634.5	27556	33917.5	48346.5	42785.1	27706.8
