# Supplementary material for: Discovery of Porcine microRNAs and Profiling from Skeletal Muscle Tissues during Development
Source: PLoS One. 2008 Sep 16;3(9):e3225. doi: 10.1371/journal.pone.0003225 (PMC2528944; doi:10.1371/journal.pone.0003225)
Supplement: Table S4 — (0.08 MB XLS) [file pone.0003225.s005.xls]

## Sheet: ST4.1
Supplemental Table 4.1: Identifiled miRNAs (All)
miRNA Name	Probe Name	Probe Seq	miRBase Name	Trace ID	Normalized Signal E33.p	Normalized Signal E33.f
ssc-let-7e	hsa-let-7e	ACTATACAACCTCCTACCTCA	New	gnl|ti|1577748346	16353.3	18411.3
ssc-mir-103-2	hsa-miR-103	TCATAGCCCTGTACAATGCTGCT	New	gnl|ti|2022952882	48488.3	53936
ssc-mir-105-2	hsa-miR-105	ACAGGAGTCTGAGCATTTGA	New	gnl|ti|774203708	406	581.67
ssc-mir-1-2	hsa-miR-1	TACATACTTCTTTACATTCCA	New	gnl|ti|1071489049	14761.7	822.67
ssc-mir-124a-1	hsa-miR-124a	TGGCATTCACCGCGTGCCTTAA	New	gnl|ti|1420670121	21323	373
ssc-mir-124a-2	hsa-miR-124a	TGGCATTCACCGCGTGCCTTAA	New	gnl|ti|1672109445	21323	373
ssc-mir-124a-3	hsa-miR-124a	TGGCATTCACCGCGTGCCTTAA	New	gnl|ti|1420458710	21323	373
ssc-mir-125b-1	hsa-miR-125b	TCACAAGTTAGGGTCTCAGGGA	New	gnl|ti|1420730003	58332.7	51279.3
ssc-mir-133a-1	hsa-miR-133a	ACAGCTGGTTGAAGGGGACCAA	New	gnl|ti|1377348660	11358.7	1533.33
ssc-mir-137	hsa-miR-137	CTACGCGTATTCTTAAGCAATA	New	gnl|ti|470939879	2518.33	402.67
ssc-mir-138-2	hsa-miR-138	GATTCACAACACCAGCT	New	gnl|ti|1892543012	1812	756
ssc-mir-142	hsa-miR-142-5p	GTAGTGCTTTCTACTTTATG	New	gnl|ti|2025887896	1754	337.33
ssc-mir-153-1	hsa-miR-153	TCACTTTTGTGACTATGCAA	New	gnl|ti|1661405905	2581	2421.33
ssc-mir-15a	hsa-miR-15a	CACAAACCATTATGTGCTGCTA	New	gnl|ti|1579971821	9615.67	4204.67
ssc-mir-16-1	hsa-miR-16	CGCCAATATTTACGTGCTGCTA	New	gnl|ti|1579971821	22503.3	26688
ssc-mir-17	hsa-miR-17-5p	ACTACCTGCACTGTAAGCACTTTG	New	gnl|ti|1579909832	32828.7	9736.67
ssc-mir-181b-2	hsa-miR-181b	CCCACCGACAGCAATGAATGTT	New	gnl|ti|2025412733	5334	4730
ssc-mir-185	hsa-miR-185	GAACTGCCTTTCTCTCCA	New	gnl|ti|1575367821	6678.67	10275.7
ssc-mir-190	hsa-miR-190	ACCTAATATATCAAACATATCA	New	gnl|ti|2031707770	162	309.67
ssc-mir-192	hsa-miR-192	GGCTGTCAATTCATAGGTCAG	New	gnl|ti|2023458960	3334.67	731
ssc-mir-196a-1	hsa-miR-196a	CCAACAACATGAAACTACCTA	New	gnl|ti|1420398970	1838.33	425.67
ssc-mir-196b	hsa-miR-196b	CCAACAACAGGAAACTACCTA	New	gnl|ti|855375818	853.33	308
ssc-mir-199b	hsa-miR-199a*	AACCAATGTGCAGACTACTGTA	New	gnl|ti|2019854499	40134.7	42470
ssc-mir-19b-1	hsa-miR-19b	TCAGTTTTGCATGGATTTGCACA	New	gnl|ti|1579909838	30333.3	8530
ssc-mir-205	hsa-miR-205	CAGACTCCGGTGGAATGAAGGA	New	gnl|ti|810440256	6976	200.33
ssc-mir-208	hsa-miR-208	ACAAGCTTTTTGCTCGTCTTAT	New	gnl|ti|2020163214	226.67	146.33
ssc-mir-219-2	hsa-miR-219	AGAATTGCGTTTGGACAATCA	New	gnl|ti|2020443958	10458.7	471
ssc-mir-22	hsa-miR-22	ACAGTTCTTCAACTGGCAGCTT	New	gnl|ti|1377639070	5877.33	27348.7
ssc-mir-25	hsa-miR-25	TCAGACCGAGACAAGTGCAATG	New	gnl|ti|1420207354	12511	7843.33
ssc-mir-29a	hsa-miR-29a	AACCGATTTCAGATGGTGCTA	New	gnl|ti|860609555	5892.33	6809.67
ssc-mir-29b-2	hsa-miR-29b	AACACTGATTTCAAATGGTGCTA	New	gnl|ti|470953955	3901.33	1606.33
ssc-mir-30b	hsa-miR-30b	AGCTGAGTGTAGGATGTTTACA	New	gnl|ti|1574275341	6958	17706.7
ssc-mir-30c-1	hsa-miR-30c	GCTGAGAGTGTAGGATGTTTACA	New	gnl|ti|2024412056	8575	8891.33
ssc-mir-30d	hsa-miR-30d	CTTCCAGTCGGGGATGTTTACA	New	gnl|ti|1008617003	14482.7	19839.3
ssc-mir-324	hsa-miR-324-3p	CCAGCAGCACCTGGGGCAGTGG	New	gnl|ti|1420583191	1297.33	1624
ssc-mir-330	hsa-miR-330	TCTCTGCAGGCCGTGTGCTTTGC	New	gnl|ti|1890822188	523.67	989
ssc-mir-340	hsa-miR-340	GGCTATAAAGTAACTGAGACGGA	New	gnl|ti|1071491237	468	618.33
ssc-mir-363	hsa-miR-363*	AAATTGCATCGTGATCCACCCG	New	gnl|ti|532116430	218.33	220.33
ssc-mir-365-1	hsa-miR-365	ATAAGGATTTTTAGGGGCATTA	New	gnl|ti|2024907338	1725	1966.33
ssc-mir-365-2	hsa-miR-365	ATAAGGATTTTTAGGGGCATTA	New	gnl|ti|858826997	1725	1966.33
ssc-mir-375	hsa-miR-375	TCACGCGAGCCGAACGAACAAA	New	gnl|ti|855392649	252.33	4380.33
ssc-mir-376a-1	hsa-miR-376a	ACGTGGATTTTCCTCTATGAT	New	gnl|ti|1008637782	11473	10293
ssc-mir-382	hsa-miR-382	CGAATCCACCACGAACAACTTC	New	gnl|ti|775596795	3858.33	10386.3
ssc-mir-383	hsa-miR-383	AGCCACAATCACCTTCTGATCT	New	gnl|ti|812827876	260.33	168.67
ssc-mir-455	PREDICTED_MIR157	TGCCCATGGACTGCATGGTGCT	New	gnl|ti|1071509208	3285.33	2319.33
ssc-mir-487b	hsa-miR-487b	AAGTGGATGACCCTGTACGATT	New	gnl|ti|851619303	7105.67	13520
ssc-mir-491	hsa-miR-491	TCCTCATGGAAGGGTTCCCCACT	New	gnl|ti|2023217678	1006.33	366.33
ssc-mir-592	hsa-miR-592	ACATCATCGCATATTGACACAA	New	gnl|ti|1661411201	454.67	685
ssc-mir-652	hsa-miR-652	TGCACAACCCTAGTGGCGCCATT	New	gnl|ti|848594432	974.33	432.67
ssc-mir-92-1	hsa-miR-92	CAGGCCGGGACAAGTGCAATA	New	gnl|ti|1579909838	5909.67	4280.67
ssc-mir-96	hsa-miR-96	GCAAAAATGTGCTAGTGCCAAA	New	gnl|ti|489060073	806	303.67
ssc-mir-99a	hsa-miR-99a	CACAAGATCGGATCTACGGGTT	New	gnl|ti|2020960585	33488	35344
ssc-mir-99b	hsa-miR-99b	CGCAAGGTCGGTTCTACGGGTG	New	gnl|ti|1577748729	5030	3789.67
ssc-let-7d	hsa-let-7d	ACTATGCAACCTACTACCTCT	New	gnl|ti|1380820092	7274.33	25372.7
ssc-mir-101a	hsa-miR-101	CTTCAGTTATCACAGTACTGTA	New	gnl|ti|1658582760	8339	644.67
ssc-mir-15b	hsa-miR-15b	TGTAAACCATGATGTGCTGCTA	New	gnl|ti|2020963538	9361	12985
ssc-mir-191	hsa-miR-191	AGCTGCTTTTGGGATTCCGTTG	New	gnl|ti|2025394035	9408.33	14004.3
ssc-mir-320	hsa-miR-320	TTCGCCCTCTCAACCCAGCTTTT	New	gnl|ti|2027985691	9252.67	21585.7
ssc-mir-411	mmu-miR-411	ACTGAGGGTTAGTGGACCGTGTT	New	gnl|ti|851621265	3109	6820.67
ssc-mir-423	hsa-miR-423	CTGAGGGGCCTCAGACCGAGCT	New	gnl|ti|470927342	4048	3464.67
ssc-mir-425	hsa-miR-425	GGCGGACACGACATTCCCGAT	New	gnl|ti|1382485284	501.67	397.67
ssc-mir-9-3	hsa-miR-9	TCATACAGCTAGATAACCAAAGA	New	gnl|ti|1578013263	2781.33	714.33
ssc-mir-10b	hsa-miR-10b	ACAAATTCGGTTCTACAGGGTA	New	gnl|ti|2022730406	16918.7	7983.33
ssc-mir-331	hsa-miR-331	TTCTAGGATAGGCCCAGGGGC	New	gnl|ti|1650055657	2525	3376
ssc-mir-497	hsa-miR-497	ACAAACCACAGTGTGCTGCTG	New	gnl|ti|1420605857	1010.67	486.67
ssc-mir-505	hsa-miR-505	GAGGAAACCAGCAAGTGTTGAC	New	gnl|ti|1145804972	531.67	458
ssc-let-7c	hsa-let-7c	AACCATACAACCTACTACCTCA	ssc-let-7c	gnl|ti|770231893	12630.3	16505.3
ssc-let-7f	hsa-let-7f	AACTATACAATCTACTACCTCA	ssc-let-7f	gnl|ti|858853882	13605.3	36699.3
ssc-let-7i	hsa-let-7i	ACAGCACAAACTACTACCTCA	ssc-let-7i	gnl|ti|851409191	18763	12179
ssc-mir-103	hsa-miR-103	TCATAGCCCTGTACAATGCTGCT	ssc-mir-103	gnl|ti|788167029	48488.3	53936
ssc-mir-105-1	hsa-miR-105	ACAGGAGTCTGAGCATTTGA	ssc-mir-105-1	gnl|ti|773999917	406	581.67
ssc-mir-106a	hsa-miR-106a	GCTACCTGCACTGTAAGCACTTTT	ssc-mir-106a	gnl|ti|810890216	34969	11671.3
ssc-mir-107	hsa-miR-107	TGATAGCCCTGTACAATGCTGCT	ssc-mir-107	gnl|ti|1577516174	59268.7	42768
ssc-mir-122a	hsa-miR-122a	ACAAACACCATTGTCACACTCCA	ssc-mir-122a	gnl|ti|788143419	59211.7	1058.33
ssc-mir-124a	hsa-miR-124a	TGGCATTCACCGCGTGCCTTAA	ssc-mir-124a	gnl|ti|851501889	21323	373
ssc-mir-125b	hsa-miR-125b	TCACAAGTTAGGGTCTCAGGGA	ssc-mir-125b	gnl|ti|784075421	58332.7	51279.3
ssc-mir-128a	hsa-miR-128a	AAAAGAGACCGGTTCACTGTGA	ssc-mir-128a	gnl|ti|854163515	8492.67	9441.33
ssc-mir-136	hsa-miR-136	TCCATCATCAAAACAAATGGAGT	ssc-mir-136	gnl|ti|848311590	842.67	291
ssc-mir-139	hsa-miR-139	AGACACGTGCACTGTAGA	ssc-mir-139	gnl|ti|853262266	283	431
ssc-mir-140	rno-miR-140*	TGTCCGTGGTTCTACCCTGTGGTA	ssc-mir-140	gnl|ti|854805684	13759.3	2077
ssc-mir-145	hsa-miR-145	AAGGGATTCCTGGGAAAACTGGAC	ssc-mir-145	gnl|ti|770485765	3514.67	5085
ssc-mir-148a	hsa-miR-148a	ACAAAGTTCTGTAGTGCACTGA	ssc-mir-148a	gnl|ti|808433769	14725.3	25809.3
ssc-mir-153	hsa-miR-153	TCACTTTTGTGACTATGCAA	ssc-mir-153	gnl|ti|808289279	2581	2421.33
ssc-mir-18	hsa-miR-18a	TATCTGCACTAGATGCACCTTA	ssc-mir-18	gnl|ti|854114589	14561.3	4073.33
ssc-mir-181b	hsa-miR-181b	CCCACCGACAGCAATGAATGTT	ssc-mir-181b	gnl|ti|785910661	5334	4730
ssc-mir-181c	hsa-miR-181c	ACTCACCGACAGGTTGAATGTT	ssc-mir-181c	gnl|ti|851416912	6855.67	805.33
ssc-mir-183	hsa-miR-183	CAGTGAATTCTACCAGTGCCATA	ssc-mir-183	gnl|ti|769733119	610.67	558
ssc-mir-184	hsa-miR-184	ACCCTTATCAGTTCTCCGTCCA	ssc-mir-184	gnl|ti|820996191	1313.33	313
ssc-mir-186	hsa-miR-186	AAGCCCAAAAGGAGAATTCTTTG	ssc-mir-186	gnl|ti|811041261	2157.67	1155.33
ssc-mir-196	hsa-miR-196a	CCAACAACATGAAACTACCTA	ssc-mir-196	gnl|ti|788171134	1838.33	425.67
ssc-mir-19a	hsa-miR-19a	TCAGTTTTGCATAGATTTGCACA	ssc-mir-19a	gnl|ti|854114589	4356.33	1715.33
ssc-mir-20	hsa-miR-20a	CTACCTGCACTATAAGCACTTTA	ssc-mir-20	gnl|ti|854114589	18237.3	10176.7
ssc-mir-204	hsa-miR-204	AGGCATAGGATGACAAAGGGAA	ssc-mir-204	gnl|ti|780988088	1795	4313.33
ssc-mir-205	hsa-miR-205	CAGACTCCGGTGGAATGAAGGA	ssc-mir-205	gnl|ti|810711243	6976	200.33
ssc-mir-21	hsa-miR-21	TCAACATCAGTCTGATAAGCTA	ssc-mir-21	gnl|ti|774240118	20478.7	43292.3
ssc-mir-214	hsa-miR-214	CTGCCTGTCTGTGCCTGCTGT	ssc-mir-214	gnl|ti|774493898	25352.3	9730
ssc-mir-216	hsa-miR-216	CACAGTTGCCAGCTGAGATTA	ssc-mir-216	gnl|ti|855841105	1183.33	220.33
ssc-mir-217	hsa-miR-217	ATCCAATCAGTTCCTGATGCAGTA	ssc-mir-217	gnl|ti|857204980	267.67	334.33
ssc-mir-23a	hsa-miR-23a	GGAAATCCCTGGCAATGTGAT	ssc-mir-23a	gnl|ti|774093201	27274.7	27336
ssc-mir-24	hsa-miR-24	CTGTTCCTGCTGAACTGAGCCA	ssc-mir-24	gnl|ti|857719464	36587.7	24330
ssc-mir-26a	hsa-miR-26a	GCCTATCCTGGATTACTTGAA	ssc-mir-26a	gnl|ti|808774478	51174.7	50191.3
ssc-mir-27a	hsa-miR-27a	GCGGAACTTAGCCACTGTGAA	ssc-mir-27a	gnl|ti|774093201	13301.7	8969
ssc-mir-29b	hsa-miR-29b	AACACTGATTTCAAATGGTGCTA	ssc-mir-29b	gnl|ti|860609555	3901.33	1606.33
ssc-mir-29c	hsa-miR-29c	ACCGATTTCAAATGGTGCTA	ssc-mir-29c	gnl|ti|1374884635	1965.67	1009.33
ssc-mir-30c	hsa-miR-30c	GCTGAGAGTGTAGGATGTTTACA	ssc-mir-30c	gnl|ti|854287390	8575	8891.33
ssc-mir-32	hsa-miR-32	GCAACTTAGTAATGTGCAATA	ssc-mir-32	gnl|ti|812745366	370.67	229.33
ssc-mir-323	hsa-miR-323	AGAGGTCGACCGTGTAATGTGC	ssc-mir-323	gnl|ti|784774959	3632.33	5509.33
ssc-mir-326	hsa-miR-326	CTGGAGGAAGGGCCCAGAGG	ssc-mir-326	gnl|ti|810964441	307	744.67
ssc-mir-7	rno-miR-7	AACAAAATCACTAGTCTTCCA	ssc-mir-7	gnl|ti|860614164	1805.33	777.67
ssc-mir-9-1	hsa-miR-9	TCATACAGCTAGATAACCAAAGA	ssc-mir-9-1	gnl|ti|847818310	2781.33	714.33
ssc-mir-9-2	hsa-miR-9	TCATACAGCTAGATAACCAAAGA	ssc-mir-9-2	gnl|ti|811702618	2781.33	714.33
ssc-mir-95	hsa-miR-95	TGCTCAATAAATACCCGTTGAA	ssc-mir-95	gnl|ti|863198334	388.33	243
ssc-mir-224	hsa-miR-224	TAAACGGAACCACTAGTGACTTG	ssc-mir-224	gnl|ti|781152417	133.33	56
ssc-mir-135-2	hsa-miR-135a	TCACATAGGAATAAAAAGCCATA	ssc-mir-135-2	gnl|ti|311883554	112.33	222.67
ssc-mir-135-1	hsa-miR-135a	TCACATAGGAATAAAAAGCCATA	ssc-mir-135-1	gnl|ti|808779242	112.33	222.67

## Sheet: ST4.2
Supplemental Table 4.2: Predicted secondary structure of identifiled miRNAs
MiRNA Name	Secondary Structure of Porcine miRNA	MiRBase Homolog	Secondary Structure of miRBase Homolog	Probe Name
ssc-let-7d	-- UU A C UUA-------| G AUGGG CCUAGG AGAGGUAGUAGGUUG AUAGUU GGGCAGA \ UAUUC GGAUUC UUUCCGUCGUCCAGC UAUCAA CCCGUUU A AU CG - A UGGAGGAACA^ U	hsa-let-7d	a c uuagggcagggauu ccuagga gagguaguagguug auaguu u ||||||| |||||||||||||| |||||| ggauucu uuccgucguccagc uaucaa u - a uggaggaacacccg	hsa-let-7d
ssc-let-7e	-- - CC CU G U GGA----| A GCGC GCC GGG GAG UAGGAGGUUGUAUAG UGA GG C CGCG CGG CCC UUC AUCCUCCGGCAUAUC ACU CC A CC U A- CU G - AGAGGCA^ C	hsa-let-7e	c cu g u ----gga a cc ggg gag uaggagguuguauagu ga gg c || ||| ||| |||||||||||||||| || || gg ccc uuc auccuccggcauauca cu cc a a cu g - agaggaa c	hsa-let-7e
ssc-mir-1-2	AA| A C AC UGAACA UAUU CCUACU AGAGUACAUACUUCUUUAUGU CCAUA U AUAA GGAUGG UUUUAUGUAUGAAGAAAUGUA GGUAU A --^ C U A- CGUAAC	hsa-mir-1-2	a c ac ugaaca ccuacu agaguacauacuucuuuaugu ccaua u |||||| ||||||||||||||||||||| ||||| ggaugg uuuuauguaugaagaaaugua gguau a c u -a cguaac	hsa-miR-1
ssc-mir-101a	--| CUGGC A GUCCA GGCUGCC UCAGUUAUCACAGUGCUG UGCU U CCGACGG AGUCAAUAGUGUCAUGAC AUGG U UA^ UAGGA - AAAUC	hsa-mir-101-1	u cuggc a gucua gcc ucaguuaucacagugcug ugcu u ||| |||||||||||||||||| |||| cgg agucaauagugucaugac augg u a uagga - aaauc	hsa-miR-101
ssc-mir-103-2	C U G -- U U ----| UAG UCUU GU CUUUC AGC UCU UACAGUGCUGC CUUG \ AGAA CA GAAAG UCG GGA AUGUUACGACG GGAC C - U A UA - C AACU^ UUA	hsa-mir-103-2	uu g -- u u ---- ua gu cuuuca gcu cu uacagugcugc cuug g || |||||| ||| || ||||||||||| |||| c ca gaaagu cgg ga auguuacgacg ggac a ac a au - c aacu uu	hsa-miR-103
ssc-mir-105-2	GUGU| U A - UUG C U GCAUCGUGG CA AUGCUCAGAC UCC GUGG UGC U UGUGGUAUC GU UACGAGUUUG AGG CACC ACG A UC--^ - G U --- - U	hsa-mir-105-2	ugu u a uc g ug gcaucgugg ca augcucagac cuguggug c c ||||||||| || |||||||||| |||||||| | u ugugguauc gu uacgaguuug ggcaccac g u auc - g ua - ua	hsa-miR-105
ssc-mir-10b	-----| AGUAA U A G C UG- AU GAGGU CGUUG CUAUAUAU CCCU UAGAA CGAAUUUGUG GU C CUUCA GUAGC GGUAUAUA GGGG AUCUU GCUUAGACAC UA C UUACA^ AAAAC U A - A UGA CA	hsa-mir-10b	guaa u a g c -ug u uu cguug cuauauau cccu uagaa cgaauuugug gua c || ||||| |||||||| |||| ||||| |||||||||| ||| aa guagc gguauaua gggg aucuu gcuuagacac uau c aaac u a - a uga g	hsa-miR-10b
ssc-mir-124a-3	-- -| C CGC A GA UAAUG GAGG GCC CUC GUGUUCAC GCG CCUUGAUU U CUCC CGG GAG CGUAAGUG CGC GGAAUUAA C GC G^ A AAC G AC CAUAU	hsa-mir-124-3	u - c - c a ga uaaug gagg gcc cucu g guguucac gcg ccuugauu u |||| ||| |||| | |||||||| ||| |||||||| cucc cgg gaga c cguaagug cgc ggaauuaa c c g a a - g ac cauau	hsa-miR-124a
ssc-mir-124a-1	--| UC CC A GA UAAAUG GGCCUC UCU GUGUUCAC GCG CCUUGAUU \ UCGGGG AGA CGUAAGUG CGC GGAAUUAA U GG^ UA AC G AC CAUACC	hsa-mir-124-1	a uc cc a ga uaaau ggccuc ucu guguucac gcg ccuugauu g |||||| ||| |||||||| ||| |||||||| u ucgggg aga cguaagug cgc ggaauuaa c g ua ac g ac cauac	hsa-miR-124a
ssc-mir-124a-2	C-------------| A C CC A GA UAAUG AG CUCUGC CU GUGUUCAC GCG CCUUGAUU \ UC GAGGCG GA CGUAAGUG CGC GGAAUUAA U AGUUCACGUCGGCA^ C A AC G AC CAUAC	hsa-mir-124-2	---- cc a ga uaau ag aggcucugcucu guguucac gcg ccuugauu g || |||||||||||| |||||||| ||| |||||||| u uc uccgaggcgaga cguaagug cgc ggaauuaa c ggca ac g ac caua	hsa-miR-124a
ssc-mir-125b-1	CUG| UC U UC UG C AU CC CGC CUC CAG CC AGA CCUAACUUGUG GUUUA \ GUG GAG GUC GG UCU GGAUUGGGCAC UAAAU G ---^ CC C GA GU C C- UU	hsa-mir-125b-1	u uc u uc ug c au c gcgc cuc cag cc aga ccuaacuugug guuua c |||| ||| ||| || ||| ||||||||||| ||||| g cgug gag guc gg ucu ggauugggcac uaaau u u cu c ga gu c -c u	hsa-miR-125b
ssc-mir-133a-1	---| UUU G AA U A GCCUC AAUGC GCUA AGCUGGU AA GG ACCAAAUC U UUACG CGAU UCGACCA UU CC UGGUUUAG U UAG^ UAU G AC C C GUAAC	hsa-mir-133a-1	a uuu g aa u a gccuc caaugc gcua agcuggu aa gg accaaauc u |||||| |||| ||||||| || || |||||||| guuacg cgau ucgacca uu cc ugguuuag u a uau g ac c c guaac	hsa-miR-133a
ssc-mir-137	-- U U --| UG G UG A - GA G CC CUG ACUCUCUUCGG ACG GUAUUCUUGGG G UAAUA CG \ C GG GAC UGAGAGGAGCU UGC CAUAAGAAUUC U AUUGU GC U GA - C CA^ GA G GU - U AU	hsa-mir-137	u -- ug g ug a - g cug acucucuucgg acg guauucuuggg g uaaua cg a ||| ||||||||||| ||| ||||||||||| | ||||| || u gac ugagaggagcu ugc cauaagaauuc u auugu gc u c ca ga g gu - u a	hsa-miR-137
ssc-mir-138-2	| U U AG UCA AC- C CG GGUAUGGU GC GC CUGGUGUUGUGAA GGCCG GAG AG C CCAUACUA CG UG GACCACAGCACUU UCGGC UUC UC A ^ - U G- UA- CCA - CU	hsa-mir-138-2	c u u ag uca -ac c cg g ugc gc cugguguugugaa ggccg gag ag c | ||| || ||||||||||||| ||||| ||| || c acg ug gaccacagcacuu ucggc uuc uc a a u u -g -ua cca - cu	hsa-miR-138
ssc-mir-142	-- G C A UAA---| G ACAGUGCA UCA CCAUAAAGUAG AAGCACUAC CA C UGUCAUGU AGU GGUAUUUCAUC UUUGUGAUG GU A GG G A C UGGGAG^ C	hsa-mir-142	g g c a uaa ag a acagugca uca ccauaaaguag aagcacuac c c c |||||||| ||| ||||||||||| ||||||||| | | ugucaugu agu gguauuucauc uuugugaug g g u g g a c -ug ga g	hsa-miR-142-5p
ssc-mir-153-1	UCU G C- C- --| AU CACA CUGCCAG GUCAUUUUUGUGAU UGCAGCU AGU U GUGU GACGGUU UAGUGAAAACACUG ACGUUGA UCA C G-- G AC AU CC^ CU	hsa-mir-153-1	c g - -c -- au ucaca cugccagug ucauuuuugugau ugcagcu agu u ||||| ||||||||| ||||||||||||| ||||||| ||| ggugu gacgguuac agugaaaacacug acguuga uca c c g u au cc cu	hsa-miR-153
ssc-mir-15a	AC| GAGUAAAGUA UA GA U CUUG GCAGCACA AUGGUUUGUG UUU \ GAAC CGUCGUGU UACCGGACGU AAA G --^ AUAAAAACUC UA GG A	hsa-mir-15a	gaguaaa ua ua ga u ccuug g gcagcaca augguuugug uu u ||||| | |||||||| |||||||||| || g ggaac c cgucgugu uaccggacgu aa a auaaaaa uc ua gg a	hsa-miR-15a
ssc-mir-15b	AAAGUA| U C C UA A ACA CUG AGCAGCA AU AUGGUU CAU CU \ GAU UCGUCGU UA UACUAA GUA GA A UAAA--^ C U U GC - ACU	hsa-mir-15b	u --g gua u c c ua g ac ugag ccuuaaa cug agcagca au augguu cau cu a |||| ||||||| ||| ||||||| || |||||| ||| || g acuu ggaauuu gau ucgucgu ua uacuaa gua ga u u aaa aaa c u u gc - ac	hsa-miR-15b
ssc-mir-16-1	AGCAAU AG C - A CGU| GAUU GUCAGC UGC UUAGCAGCAC GU AAUAUUGG UAA C CGGUUG AUG AGUCGUCGUG CA UUAUGACC AUU U AC---- GA A U A UCU^ AAAA	hsa-mir-16-1	ag c - a c u gauu gucagc ugc uuagcagcac gu aauauugg g uaa c |||||| ||| |||||||||| || |||||||| | ||| caguug aug agucgucgug ca uuaugacc c auu u ga a u a u u aaaa	hsa-miR-16
ssc-mir-17	AG GA CA-| A G G - AUA UCA AUAAUGU AAGUGCUU CA UGCAG UAG UG A AGU UAUUACG UUCACGGA GU ACGUC AUC AC U -- GG AUG^ A G - U GUG	hsa-mir-17	ga -ca a g g - au guca auaaugu aagugcuu ca ugcag uag ug a |||| ||||||| |||||||| || ||||| ||| || u cagu uauuacg uucacgga gu acguc auc ac g gg aug a g - u gu	hsa-miR-17-5p
ssc-mir-181b-2	UGA-- -| CUCAA CU U GUC UGG CUGCA CAUUCAUUG GUCGGUGGGUU GA \ ACC GGCGU GUAAGUAAC UAGUCACUCAA CU U AACAA A^ CAAAC -- - AAG	hsa-mir-181b-2	cuga - cucaa cu u gu ugg cugca cauucauug gucgguggguu ga c ||| ||||| ||||||||| ||||||||||| || u acc ggcgu guaaguaac uagucacucaa cu g acaa a caaac -- - aa	hsa-miR-181b
ssc-mir-185	| U UG A G AU UC GGGGGG GAGGGAU GAG GAAAG CAGUUCCUG GG C CCCUCC CUUCCUG CUC CUUUC GUCGGGGAC CC C ^ - GU - G C- UC	hsa-mir-185	a c ug a g au uc ggggg gagggau gag gaaag caguuccug gg c ||||| ||||||| ||| ||||| ||||||||| || cccuc cuuccug cuc cuuuc gucggggac cc c a c gu - g -c uc	hsa-miR-185
ssc-mir-190	CU CCU U-| UA UUAU GCAGG CUGUG GAUAUGUUUGAUAUAU GGUUG U CGUUC GACAU UUAUACAAACUAUAUA UCAAC U -- UGU CC^ -- CUAA	hsa-mir-190	u c u - ug ua uuau gcagg c cugu g auauguuugauauau gguug u ||||| | |||| | ||||||||||||||| ||||| cguuc g gaca c uauacaaacuauaua ucaac u c u u u cu -- cuaa	hsa-miR-190
ssc-mir-191	C| U C C C AA UU - C GGC GGA AGCGGG AACGGAAUCC AA GCAGCUG GU CU C CCG UCU UCGUCC UUGCUUUAGG UU CGUCGAC UA GA A -^ U C C - CA CU C G	hsa-mir-191	c u c ca c aa uu - c ggc gga agcggg acggaaucc aa gcagcug gu cu c ||| ||| |||||| ||||||||| || ||||||| || || ccg ccu ucgucc ugcuuuagg uu cgucgac ua ga a u u c cc - cg cu c g	hsa-miR-191
ssc-mir-192	AAGACC-- U -- GG C- -| A UGCUCUC GAG GC ACA GCU UGACCUAU GAAUUG CAGCCAG A CUC CG UGU UGG ACUGGAUA CUUAAC GUCGGUC U GACCGUAA - CU A- AC C^ C UCCCCUC	hsa-mir-192	c u -- g g c - a ugcucuc gag gc aca g cu ugaccuaug aauug cagccag g ||| || ||| | || ||||||||| ||||| ||||||| cuc cg ugu u ga acuggauac uuaac gucgguc u a - cu a g c c c uccccuc	hsa-miR-192
ssc-mir-196a-1	-----| GA A UA A C GGCCU A AACUGCU GUGA U GGU GUUU AUGUUGUUG GG U UUGACGG CACU A CCA CAAA UACAGCAAC UC U CGUCA^ -- C GC C U ACAAG U	hsa-mir-196a-1	ua a c - gc ugg gugaau ggu guuu auguuguug g c g |||||| ||| |||| ||||||||| | | u cacuua cca caaa uacaacaac c g u gc c u a aa ucu	hsa-miR-196a
ssc-mir-196b	---| UC UU U C UCCA ACUGG GGUGAU AGGUAGU UC UGUUGUUGGGA C UGACU UCAUUA UCCGUCA AG ACGACAGCUCU C AGU^ -- CU C C CUUU	hsa-mir-196b	-- uc uu u c ucca acugg ggugau agguagu uc uguuguuggga c ||||| |||||| ||||||| || ||||||||||| ugacu ucauua uccguca ag acgacagcucu c gu -- cu c c cuuu	hsa-miR-196b
ssc-mir-199b	UCA ACACC- CU - C U U U ----| A GAGG UCCA CC GUCUA CCAGUGU UAGACUA CUGU CA GG C CUCC GGGU GG CGGAU GGUUACA GUCUGAU GACA GU CC U G-- CAGAUU CG U U C - U UAAA^ C	hsa-mir-199b	acc cu - c u u u ---- a ucca cc gucua ccagugu uagacua cugu ca gg c |||| || ||||| ||||||| ||||||| |||| || || gggu gg cggau gguuaca gucugau gaca gu cc u auu cg u u c - u uaaa c	hsa-miR-199a*
ssc-mir-19b-1	--| UU - - UC UGUGUG ACUG CUAUGGUUAGUUUUGCA GG UUUGCA CAGC \ UGAU GGUGUCAGUCAAAACGU CC AAACGU GUCG A AG^ -- A U -- UCUUAU	hsa-mir-19b-1	uu - - uc ugugu cacug cuaugguuaguuuugca gg uuugca cagc g ||||| ||||||||||||||||| || |||||| |||| a gugau ggugucagucaaaacgu cc aaacgu gucg u -- a u -- ucuua	hsa-miR-19b
ssc-mir-205	---------| GUUU UC C UCUCAU CCACGU CUCUUG CUUCAUUCCAC GGAGUCUG \ GGUGCG GAGGAC GAAGUGAGGUG CUUUAGAC A CACAGUCGA^ ---- UC A CAACCC	hsa-mir-205	acaa gcuu uc c ucuca uccaugu cucuug cuucauuccac ggagucug u ||||||| |||||| ||||||||||| |||||||| a agguacg gaggac gaagugaggug cuuuagac c ---g ---- uu a caacc	hsa-miR-205
ssc-mir-208	UU| G G G C GG C AU CCU UGAC GGCGAGCUUUU GC CG UUAUAC UG \ GGA ACUG UUGUUCGAAAA CG GC AAUAUG AC G --^ G G A A AG C UC	hsa-mir-208	u g g c gg c a gac ggcgagcuuuu gc cg uuauac ug u ||| ||||||||||| || || |||||| || g cug uuguucgaaaa cg gc aauaug ac c a g a a ag c u	hsa-miR-208
ssc-mir-219-2	AACUCA| C U U AA UACGA CU GGGGCUU GCCAC GAU GUCCA CGCAAUUCUUG GU \ CCUCGAG CGGUG CUA CAGGU GUGUUAAGAGC CG G GG----^ U U - CG CAAC- GC	hsa-mir-219-2	a a c u u aa uac a c cuc ggggcuu gccac gau gucca cgcaauucuug g gu u ||| ||||||| ||||| ||| ||||| ||||||||||| | || g ggg ccucgag cggug cua caggu guguuaagagc c cg c - - u u - cg caa - g	hsa-miR-219
ssc-mir-22	CU-----| U CC - A U CCUG GGC GAG GCAGUAGUUCUUCAG UGGCA GCUUUA GU \ CCG CUC CGUUGUCAAGAAGUU ACCGU CGAAAU CG A UCGGUCC^ U C- G - - ACCC	hsa-mir-22	u cc - a u ccu ggc gag gcaguaguucuucag uggca gcuuua gu g ||| ||| ||||||||||||||| ||||| |||||| || a ccg cuc cguugucaagaaguu accgu cgaaau cg c u -c g - - acc	hsa-miR-22
ssc-mir-25	-- A UG AG G UU - U --| ACG GCC G UUG AGGC GAGAC GG GCAA UGCU GG \ CGG C GAC UCUG CUCUG UC CGUU ACGG CC C CC C GU AG G U- A - GU^ CGU	hsa-mir-25	a ug ag g uu g u -- ac ggcc g uug aggc gagac g gcaau gcu gg g |||| | ||| |||| ||||| | ||||| ||| || c ccgg c gac ucug cucug c cguua cgg cc u c gu ag g uu a - gu cg	hsa-miR-25
ssc-mir-29a	-- AGG--| UUU UC UCAAU CCUUAG AUGACUGAUUUC UGGUGU AGAG \ GGGGUU UAUUGGCUAAAG ACCACA UCUU A AA AGUAA^ UCU GA UUAAU	hsa-mir-29a	uuu c ucaa augacugauuuc ugguguu agag u |||||||||||| ||||||| |||| a uauuggcuaaag accacga ucuu u ucu - uuaa	hsa-miR-29a
ssc-mir-29b-2	- - -| C GG U UUUUCC UCUU CUUCUGGAA GCUGGUUUCA AUGG GCU AGAU A AGAA GAGGAUUUU UGACUAAAGU UACC CGA UCUA U A U G^ U A- - UGUUUC	hsa-mir-29b-2	- c g u uuuucc cuucuggaa gcugguuuca auggug cu agau a ||||||||| |||||||||| |||||| || |||| gaggauuuu ugacuaaagu uaccac ga ucua u g u - - uguuuc	hsa-miR-29b
ssc-mir-30b	U------| CGU U A- UAAUA UCAGUU GUAAACAUCC AC CUCAGCUG C AGUCGA CAUUUGUAGG UG GGGUCGGU A AAGGUUC^ CUU - GA UAGGU	hsa-mir-30b	a uu cau u -a uaaua ccaag ucaguu guaaacaucc ac cucagcug c ||||| |||||| |||||||||| || |||||||| gguuc agucga cauuuguagg ug gggucggu a a -- cuu - ga uaggu	hsa-miR-30b
ssc-mir-30c-1	--| CC UGCGU U ACA UG GAGC CCAUG GUAG GUAAACA CCU CUCUCAGC U \ GGUAC CGUC CAUUUGU GGG GAGGGUCG G U AA^ -- UUCCU U A-- GU GAGC	hsa-mir-30c-1	a cu ugu u u aca ---g a ccaug guag g guaaaca ccu cucucagcu ug g ||||| |||| | ||||||| ||| ||||||||| || gguac cguc c cauuugu ggg gagggucgg ac c a -- uuc u u --a ugga u	hsa-miR-30c
ssc-mir-30d	AAGUCU| U U CCC GUAAGA GU GU GUAAACAUC GACUGGAAGCU C CA CG CGUUUGUAG CUGACUUUCGA A C-----^ C U A-- AUCGAU	hsa-mir-30d	guu u ccc gua ac gu guaaacauc gacuggaagcu ag a || ||||||||| ||||||||||| || cg cguuuguag cugacuuucga uc c cau u --a --a ga	hsa-miR-30d
ssc-mir-320	GG| GC CCUC- UU C G CUCCUC UCC CGCCUUCUC CCCGGUU UUCCCG A GGGGAG AGG GCGGGAGAG GGGUCGA AAGGGC G CA^ A- AAAAA UU A U	hsa-mir-320a	c -ccuc uu c g gcuucg ucc cgccuucuc cccgguu uucccg a |||||| ||| ||||||||| ||||||| |||||| uggagu agg gcgggagag gggucga aagggc g - aaaaa uu a u	hsa-miR-320
ssc-mir-324	U----| GC C UCC A U U GAAG GACUAU CUCCC GCA CCU GGGCA UGG GU C CUGAUG GGGGG CGU GGA CCCGU ACC CA U CCAGU^ UU U CGU C C - GAGG	hsa-mir-324	cu gc c u c a u u aaag gacuau cuccc gca c ccu gggca ugg gu c |||||| ||||| ||| | ||| ||||| ||| || cugaug ggggg cgu g gga cccgu acc ca u -- uu u c u c c - gagg	hsa-miR-324-3p
ssc-mir-330	UGUGACCUUU AUCA- -- -| U AG UGCAAG GGCG CUGCCUCUCUG GGCC UGUG CUU GCUC \ UCGC GACGGAGAGAC CCGG ACAC GAA CGAG A ---------- CUCGC GU C^ - A- CCAACU	hsa-mir-330	u - u a -- - u ag ugcaa ggc ga c cugccucucug ggcc ugug cuu gcuc g ||| || | ||||||||||| |||| |||| ||| |||| a ccg cu g gacggagagac ccgg acac gaa cgag u c u c c gu c - -a ccaac	hsa-miR-330
ssc-mir-331	UUG| UU U U U AU CCAGAU GU GUUUGGGUU GUUCUAGG AUGG CCCAGGG C \ CG CAAAUCCAA CAAGAUCC UAUC GGGUCCC G C CG-^ CU C - C CG ACCAAA	hsa-mir-331	uuugguuuu u u u au ccaga guuuggguu guucuagg augg cccaggg c u ||||||||| |||||||| |||| ||||||| | c cgaauccaa caagaucc uauc ggguccc g a -------cu c - c cg accaa	hsa-miR-331
ssc-mir-340	CU- U AU CAA-| U G UGU GUACC GGUGUG UAUAAAG UGAGAC GAUU UCAUA \ UAUGG CCAUAC AUAUUUC ACUUUG CUAG GGUGU C UUC U CG AUUG^ C - UUG	hsa-mir-340	--uu u au -caa u g ug guacc ggugug uauaaag ugagac gauu ucaua u ||||| |||||| ||||||| |||||| |||| ||||| c uaugg ccauac auauuuc acucug cuag ggugu g auuc u cg auug c - uu	hsa-miR-340
ssc-mir-363	CU-- U GU CA A GA--| GU GUUUUGC GUU CGGGUGGAU CG UGCAAUUUU UUA A CAGGACG CAA GUCUACCUA GC ACGUUAAAA GAU U UUCC C AU UG - AGAG^ AC	hsa-mir-363	u gu ca a -----g a guu cggguggau cg ugcaauuuu aug g ||| ||||||||| || ||||||||| ||| u caa gucuaccua gc acguuaaaa uac a c au ug - agagga u	hsa-miR-363*
ssc-mir-365-1	UUGGU C AA AC ---- -| UUUC UAC GCAGGG AAUGAGGG UUUUGGGGGCA GAU GUG \ AUG CGUUCU UUAUUCCU AAAAUCCCCGU CUA CAC C U---- A CG A- AAUA U^ CUUA	hsa-mir-365-1	acc aa ac ---- - uuu gcaggg aaugaggg uuuugggggca gau gug c |||||| |||||||| ||||||||||| ||| ||| c cguucu uuauuccu aaaauccccgu cua cac a --a cg -a aaua u cuu	hsa-miR-365
ssc-mir-365-2	- -- A AC C -----| U U GUUCGA GGACA GCAAGAA AAUGAGGG UUU AGGGGCA GCUG GUU U CGGGCU CUUGU CGUUCUU UUAUUCCU AAA UCCCCGU UGAC CAG C A GA G AA - AAUAC^ U U	hsa-mir-365-2	-- a ac c ----- u u aca gcaagaa aaugaggg uuu aggggca gcug guu u ||| ||||||| |||||||| ||| ||||||| |||| ||| ugu cguucuu uuauuccu aaa uccccgu ugac cag c ga g aa - aauac u u	hsa-miR-365
ssc-mir-375	CU| C C A CCU C C GAC CCGCCCC GCC CGCG CGAGCC CG ACAAA CG C GGCGGGG CGG GUGC GCUCGG GC UGUUU GC U C-^ A A - CUU U U GAG	hsa-mir-375	c - a ccu c c gac cc cgcg cgagcc cg acaaa cg c || |||| |||||| || ||||| || gg gugc gcucgg gc uguuu gc u c a - cuu u u gag	hsa-miR-375
ssc-mir-376a-1	--| U G A C U GUACAUUAU UUUGGUAUU AAAA GU GAUU UCCU CUAUGA \ AAACUAUGA UUUU CA CUAA AGGA GAUACU U GU^ C G C A - AAUUAUUAU	hsa-mir-376a-1	u g a c u --gua u aaaa gu gauu uccu cuauga cau a |||| || |||| |||| |||||| ||| u uuuu ca cuaa agga gauacu gua u c g c a - aauua u	hsa-miR-376a
ssc-mir-382	CUG| U A- UG C UAC UGGUACU GAAGAGA GUUGUUCGUGG GAUUCG UU \ ACCAUGA CUUUUUU CAACAGGCACU CUAAGC AG U A--^ - CA UA - UAU	hsa-mir-382	u -a ug - uuu uacu gaagaga guuguucgugg gauucg c a |||| ||||||| ||||||||||| |||||| | c auga cuuuuuu caacaggcacu cuaagc g u - ca ua a uau	hsa-miR-382
ssc-mir-383	CC-- C-| A AA A UUG- UA UGCUC UC GAUCAG GGUG UUGUGGCU GG G ACGAG AG CUGGUC UCAC GACACCGA UU A GUGA AA^ A CG - CUAA AU	hsa-mir-383	-c a aa a uug gga cuc uc gaucag ggug uuguggcu ggu u ||| || |||||| |||| |||||||| ||| gag ag cugguc ucac gacaccga cua a aa a cg - --- auu	hsa-miR-383
ssc-mir-423	--| A AAAUAA A U AG- G A CUAU U GUG GG AG AAGU AGGCUGAGGGGC AGA CGAG CUUUU \ G CGC CC UC UUCG UCUGACUCCCCG UCU GCUC GAAAA U UU^ G CCA--- C U GAG G - CCUU	hsa-mir-423	-----auaa u -ag g a cua aggaagu aggcugaggggc aga cgag cuuuu u ||||||| |||||||||||| ||| |||| ||||| u uccuucg ucugacuccccg ucu gcuc gaaaa u cgcgcccaa u gag g - ccu	hsa-miR-423
ssc-mir-425	AUG-- U U AAU U C U A GG| AC GAAAG GC UUGG GACACGA CA UCCCG UG GU GC C CUUUC CG GACC CUGUGCU GU AGGGC AC CG UG C CGAGG U U CGC - A U - A-^ AA	hsa-mir-425	c u aau u c u a ----- g gaaag gc uugg gacacga ca ucccg ug gu gg c ||||| || |||| ||||||| || ||||| || || || cuuuc cg gacc cugugcu gu agggc ac cg cc a u u cgc - a u - aagag c	hsa-miR-425
ssc-mir-487b	UAACC| UG UUAU CCU UUUUA UUUGGUACU GAGAGUGG CCCUGU GUUCG C GAACUAUGA UUUUCACC GGGACA UAAGC U CGA--^ CU UACU UGC UGUAC	hsa-mir-487b	u ug uuau c u uuuug ugguacu gagagugg cccugu c guucg c ||||||| |||||||| |||||| | ||||| acuauga uuuucacc gggaca g uaagc u a cu uacu u c uguac	hsa-miR-487b
ssc-mir-491	AUU| CU U CC C AG GACUUAG GGGUAG GGGGAA CUU CAUGAGGAGU \ UUGGGUC UCCAUC UCCCUU GAA GUAUUCCUCA A G--^ AG U A- C CA	hsa-mir-491	ug ug u cc c a u acuuagc gguag ggggaa cuu caugaggagu g | ||||||| ||||| |||||| ||| |||||||||| a g ugggucg ccauc ucccuu gaa guauuccuca a gu gu u -a c c	hsa-miR-491
ssc-mir-497	A ---- G C------ G C U --| AC CC GU CCU CUCCCGCCC AGCA CACA UGUGGUUUG AC GGC U GG CG GGA GGGGGUGGG UUGU GUGU ACACCAAAC UG CCG G - CUAC - AGCGAGA G C C CA^ GU	hsa-mir-497	g - ----- g c u -- ac cu cucccgccc c agca caca ugugguuug ac ggc u || ||||||||| | |||| |||| ||||||||| || ||| ga ggggguggg g uugu gugu acaccaaac ug ccg g - a cgaga g c c ca gu	hsa-miR-497
ssc-mir-505	UAAAU| A U U G A U- G UGAUGC C CAG GGGGGAGCCAG AAGU UUGAUGUU CU C ACUACG G GUC CUCCUUUGGUC UUCA AACUGCGA GG C GUC--^ A - U G C UU A	hsa-mir-505	ac u g a ucug gaugc ccag gggggagccag aagu uugauguu c ||||| |||| ||||||||||| |||| |||||||| c cuacg gguc cuccuuugguc uuca aacugcga a -a u g c uuug	hsa-miR-505
ssc-mir-592	A--------- C CA A C -| G UUAUG CAUGA UUGUGUCA UAUG GAUGAUG UGUGU A AAUGC GUACU AACGCAGU GUGC CUACUGC ACACG U GACACUGCAG A AC G A G^ G	hsa-mir-592	-----ua c ca a c gu a uuaug cauga uuguguca uaug gaugaugu ugug u ||||| ||||| |||||||| |||| |||||||| |||| aaugc guacu aacgcagu gugc cuacugcg acac g acugcag a ac g a -- g	hsa-miR-592
ssc-mir-652	CGAAU| CUA GAGAG CA GA GG UGCACUGCACAACCCUAG GGUGCCAUUCA UA \ CC ACGUGACGUGUUGGGAUC CCGCGGUAAGU AU C GU---^ AAC A---- UA AU	hsa-mir-652	gaau cua gagag ca g gg ugcacugcacaacccuag ggugccauuca ua a || |||||||||||||||||| ||||||||||| || c cc acgugacguguugggauc ccgcgguaagu au u acau aac ----a ua a	hsa-miR-652
ssc-mir-9-3	| GCC - C G GU CA GGGAG CGUUUCU CU UUUGGUUAUCUAGCU UAUGA GC C CUCUC GUAAAGA GA AAGCCAAUAGAUCGA AUACU CG A ^ A-- U - A GC AG	hsa-mir-9-3	g cc - c g gu ca gagg cguuucu cu uuugguuaucuagcu uauga gc c |||| ||||||| || ||||||||||||||| ||||| || cucu guaaaga ga aagccaauagaucga auacu cg a a ua u - a gc ag	hsa-miR-9
ssc-mir-92-1	UUU---| AC C U UU CU ACAGGUUGGGAU GGU GCAAUGCUGUG U GA UGUCCGGCCCUG UCA CGUUAUGGUAU C UGGUUU^ GU U - GU	hsa-mir-92-1	---cu uac c u uu uuc acagguugggau ggu gcaaugcugug u ||| |||||||||||| ||| ||||||||||| gag uguccggcccug uca cguuaugguau c gguuu --u u - gu	hsa-miR-92
ssc-mir-96	CACGACCA GGG G U A UU ---| UC CCUGCU CC AU UUGGCACU GCACAU UUGCUU GUG U GGACGA GG UA AACCGUGA CGUGUA AACGAG CGC C A------- AA- G U - UU UCU^ CU	hsa-mir-96	ugg g u a uu --- uc cc au uuggcacu gcacau uugcuu gug u || || |||||||| |||||| |||||| ||| gg ua aaccguga cgugua aacgag cgc c aaa g u - cu ucu cu	hsa-miR-96
ssc-mir-99a	- -| A UC U G AAG GUUGCC CAUUGGCAUA ACCCGUAGA CGA CUUGUG UG U UAAUGG GUGACUGUGU UGGGUAUCU GCU GAACAC GC G C U^ C UC C - CAG	hsa-mir-99a	cc a uc u g aag cauuggcaua acccguaga cga cuugug ug u |||||||||| ||||||||| ||| |||||| || gugacugugu uggguaucu gcu gaacac gc g gu c uc c - cag	hsa-miR-99a
ssc-mir-99b	GGU CC AC C ---- -| C CCUGGCAC ACCCGUAGA CGA CU UGCGG GG \ GGGCUGUG UGGGUGUCU GCU GA ACGCC CU C G-- CC GU C ACAC G^ U	hsa-mir-99b	cc ac c c - - c ggcac acccguaga cga cuug g g ggc u ||||| ||||||||| ||| |||| | | ||| cugug ugggugucu gcu gaac c c ccg u cc gu c a a g c	hsa-miR-99b
ssc-mir-411	----------------| UG AGA A AUA C UAU GGUACU GAG UAGU GACCGU GCGUACG UU \ CUAUGA CUC AUCA CUGGCA UGUAUGC AG C GGAGCUCCUACCUAAA^ -- CCA C CAA - UGU	hsa-mir-411	------- ug a a a a a - uuu ugguacu gag g uagu gaccgu u gcguacg c a ||||||| ||| | |||| |||||| | ||||||| | u acuauga cuc c auca cuggca a uguaugc g c uaccuaa -- c a c c a a ugu	mmu-miR-411
ssc-mir-455	CCCU------ G- -----| U A C GAA GGC UGAGG GUAUGUGCCU UGGACU CAU GUG G CCG ACUCC CAUAUACGGG ACCUGA GUA CAC C GCUACUGUAU GA GUUCA^ U C C GAC	hsa-mir-455	-ucccu -g ----- u a c gaa ggc ugagg guaugugccu uggacu cau gug g ||| ||||| |||||||||| |||||| ||| ||| ccg acucc cauauacggg accuga gua cac c cuguau ga guuca u c c gac	PREDICTED_MIR157
