# Supplementary material for: Discovery of Porcine microRNAs and Profiling from Skeletal Muscle Tissues during Development
Source: PLoS One. 2008 Sep 16;3(9):e3225. doi: 10.1371/journal.pone.0003225 (PMC2528944; doi:10.1371/journal.pone.0003225)
Supplement: Table S6 — (0.02 MB XLS) [file pone.0003225.s007.xls]

## Sheet: ST6
Supplemental Table 6: Primer Sequences of the Real-time PCR Experiments
miRNA Name	Primer	Primer Sequence
miR-150	Loop	GTCGTATCCATGGCAGCACCGATGTCATTCGCCATGGATACGACCACTGGTA
	FW Primer	TGGCAGCACCGATGTC
	RW Primer	CCTCTCCCAACCCTTGTAC
miR-193b	Loop	GTCGTATCCATGGCAGCGTCCGTAGAATTCGCCATGGATACGACAGCGGGAC
	FW Primer	TGGCAGCGTCCGTAGA
	RW Primer	ACAACTGGCCCTCAAAGTC
miR-193b	Loop	GTCGTATCCATGGCAGCGAAGGAGATATTCGCCATGGATACGACCCCAACAA
	FW Primer	TGGCAGCGAAGGAGAT
	RW Primer	CGGTAGGTAGTTTCATGTTG
miR-487b	Loop	GTCGTATCCATGGCAGCGAAGCAGAGATTCGCCATGGATACGACAAGTGGAT
	FW Primer	TGGCAGCGAAGCAGAG
	RW Primer	CCAATCGTACAGGGTCATC
miR-557	Loop	GTCGTATCCATGGCAGCGTCCGAGGTATTCGCCATGGATACGACAGACAAGG
	FW Primer	TGGCAGCGTCCGAGGT
	RW Primer	GTTTGCACGGGTGGGC
Met-tRNA	FW Primer	5' CAGAGTGGCGCAGCGGAAGC 3'
	RW Primer	5' CGATCCATCGACCTCTGGGTTATG 3'
