# Supplementary material for: Discovery of Porcine microRNAs and Profiling from Skeletal Muscle Tissues during Development
Source: PLoS One. 2008 Sep 16;3(9):e3225. doi: 10.1371/journal.pone.0003225 (PMC2528944; doi:10.1371/journal.pone.0003225)
Supplement: Table S8 — (0.51 MB XLS) [file pone.0003225.s009.xls]

## Sheet: ST8.1
Supplemental Table 8.1: Number of Targets per miRNA
miRNA Family	Number of Targets	Number of Sites
miR-30-5p	873	4492
miR-15/16/195/424/497	734	3820
miR-27	766	3652
miR-17-5p/20/93.mr/106/519.d	725	3598
miR-181	691	3421
miR-29	682	3230
miR-182	672	3227
miR-495	628	3177
let-7/98	616	3013
miR-200bc/429	602	3006
miR-218	575	2809
miR-144	505	2628
miR-101	523	2626
miR-323	527	2525
miR-130/301	491	2470
miR-493-5p	497	2443
miR-410	508	2426
miR-186	503	2376
miR-137	487	2328
miR-1/206	480	2297
miR-125/351	488	2170
miR-93.hd/291-3p/294/295/302/372/373/520	445	2147
miR-141/200a	429	2015
miR-148/152	429	2008
miR-145	395	1900
miR-214	375	1696
miR-129-5p	346	1694
miR-138	341	1594
miR-378	334	1496
miR-30-3p	327	1446
miR-204/211	318	1423
miR-503	299	1389
miR-7	303	1378
miR-505	288	1299
miR-199	276	1281
miR-205	270	1242
miR-183	270	1237
miR-377	274	1229
miR-22	278	1210
miR-329	240	1111
miR-155	240	1096
miR-149	243	1053
miR-499	211	989
miR-299-5p	214	948
miR-485-3p	200	936
miR-409-3p	208	933
miR-370	212	893
miR-485-5p	193	819
miR-185	179	810
miR-196	167	797
miR-542-3p	182	787
miR-10	178	782
miR-140	175	757
miR-223	172	756
miR-150	176	751
miR-365	163	737
miR-335	170	724
miR-363	156	699
miR-18	150	661
miR-331	153	641
miR-376	145	640
miR-193	134	602
miR-455	119	553
miR-136	129	550
miR-188	123	543
miR-146	116	503
miR-362	114	481
miR-28	114	473
miR-382	108	470
miR-486	101	439
miR-378*	104	436
miR-324-5p	100	428
miR-409-5p	97	426
miR-431	94	405
miR-491	97	395
miR-24*	75	322
miR-299-3p	66	285
miR-379	64	274
miR-191	32	133
miR-210	21	87
miR-411	14	59
miR-127	14	57
miR-423	11	44
miR-340	9	38

## Sheet: ST8.2
Supplemental Table 8.2: Number of miRNAs per Gene
Gene Symbol	Gene Tax ID	Number of miRNAs	Number of Sites
NFIB	9615	39	278
TNRC6B	9031	38	277
ZNF148	10116	34	174
CUGBP2	10090	31	184
CNOT6L	9615	28	155
ACVR2A	10116	28	149
ATXN1	10116	28	179
RSBN1	9606	26	129
ELAVL2	10090	25	136
NARG1	10116	25	127
DDX3X	10090	25	174
PLAG1	10116	24	122
BCL11B	10116	24	143
PURB	9615	24	113
QKI	9606	23	135
TNPO1	9031	23	186
MECP2	9615	23	112
MIER3	9606	23	140
PLAGL2	10116	23	116
RNF38	10090	23	125
ATBF1	9615	23	138
EIF2C1	10090	23	122
CPEB2	9615	23	143
THRAP1	9615	23	128
LOC153222	9606	23	124
RYBP	9606	22	128
AP1G1	10116	22	102
ESRRG	10116	22	129
STC1	9615	22	106
KLF12	9615	22	135
TRPS1	10116	22	108
OTUD4	9615	22	115
HIC2	9615	21	127
CAMTA1	9615	21	119
ZFHX4	9615	21	128
MBNL1	10116	21	113
DYRK1A	9606	21	105
BCL11A	9615	21	115
ONECUT2	9606	21	144
CHD9	10090	20	110
CEP350	10090	20	86
PPARGC1A	10116	20	119
TBL1XR1	9615	20	107
CPEB4	9606	20	157
KPNA3	10090	20	106
MLL3	9615	20	105
MYBL1	9615	20	127
RAP2C	9606	20	114
BACH2	10090	20	105
PTEN	10090	20	144
SOX11	10116	20	124
RICTOR	9615	19	100
NR4A3	10090	19	97
FMR1	9615	19	101
NOVA1	10116	19	110
BNC2	10116	19	108
RFXDC2	10090	19	104
NUFIP2	10090	19	95
CREBZF	9615	19	85
ZNF238	10090	19	115
CNOT6	10116	19	97
PDE4D	10116	19	101
ZFX	10116	19	92
SOCS6	9606	19	92
FBXO33	10116	19	101
ETS1	10116	19	96
RPS6KB1	10116	19	118
ATP2B2	10090	18	89
NFAT5	10116	18	104
CCNT2	9606	18	85
ACVR2B	10116	18	98
ARID4B	9615	18	111
HDAC4	9615	18	83
PHF15	9615	18	104
PTPRD	9615	18	103
ZEB2	10090	18	119
MAP3K3	10090	17	80
VEGFA	9615	17	88
NCOA1	9615	17	74
MAF	10116	17	87
ERBB4	9615	17	77
MBNL2	10116	17	92
YTHDF3	9606	17	91
PAFAH1B1	9615	17	86
ANK2	9615	17	83
BAZ2A	10116	17	72
MAP3K7IP3	10116	17	84
RNF44	10116	17	74
KCNA1	10116	17	72
HLF	9606	17	86
ITGB8	9615	17	88
TNRC6A	9615	17	111
MLL2	10090	17	88
RP11-130N24.1	10116	17	98
VEZF1	9615	17	95
IKZF2	9615	17	87
PHF6	9615	17	84
HIPK1	9615	17	85
EPHA4	10116	16	83
PAK7	10116	16	68
WDFY3	10116	16	74
YOD1	9615	16	78
CTDSPL2	9031	16	90
ZNF609	9615	16	74
SETD5	10116	16	80
PAPD5	9615	16	86
SP1	9606	16	72
IGF1R	9615	16	92
ATP2B1	10116	16	84
SFRS1	10116	16	92
TRIM2	9606	16	87
KIAA0355	10116	16	76
CPEB1	10116	16	84
ZBTB4	9615	16	88
KPNA4	9615	16	92
PUM2	10116	16	101
PPP3R1	9031	16	79
CCNJ	9615	16	71
TSC22D2	10116	16	77
FBXW7	10116	16	94
PAPPA	9606	16	80
KPNA1	9615	16	75
HMGA2	9615	16	106
PHF17	9615	16	73
DLG2	10116	16	78
CPEB3	9615	15	93
MMP16	10116	15	82
SP4	9615	15	78
CHD7	9615	15	77
NBEA	10090	15	77
ZFP36L1	10090	15	87
PURA	9031	15	83
FNDC3B	9615	15	91
RAB10	10090	15	69
ZNF650	10090	15	71
BCL9	9615	15	77
SATB2	9606	15	71
JAZF1	9615	15	76
TP53INP1	10090	15	67
PCDH9	9606	15	80
E2F3	9606	15	76
FAM126B	10116	15	67
RBM9	9031	15	73
CSNK1G1	10090	15	72
MLL	10090	15	77
GDF6	9615	15	62
AFF4	9615	15	77
CREB5	9615	15	75
MARCKS	9615	15	75
FNDC3A	9031	15	91
CCND2	9031	15	100
ETNK1	10116	15	67
RPS6KA3	9606	15	83
ZBTB41	9615	14	73
C16orf72	9031	14	71
SOX6	9615	14	87
NHS	10116	14	78
SLC4A4	10116	14	70
ARID1A	9615	14	101
SOX4	10116	14	88
RNF165	10116	14	77
SOX5	9615	14	67
APPBP2	9615	14	73
IQSEC2	10116	14	60
SCN1A	10090	14	71
EPHA7	9615	14	68
BAZ2B	9615	14	69
SP3	10116	14	74
DLC1	9615	14	74
SSH2	9615	14	57
SPRED1	9031	14	65
CRIM1	9606	14	77
ETF1	9615	14	72
ZFP91	10116	14	63
ARRDC3	9615	14	83
TEAD1	9615	13	68
PCDHA13	9615	13	64
PCDHA12	10116	13	64
WDR26	9031	13	65
GPM6A	9615	13	70
NLK	10090	13	77
KIAA1005	10090	13	68
C10orf6	10116	13	72
MEF2C	9615	13	65
NDST1	9606	13	60
STAG2	10116	13	60
RUNX1	9615	13	66
PCDHA2	10116	13	64
PCDHAC2	10090	13	64
NEUROD1	10116	13	63
PKN2	10116	13	59
PCDHA10	10116	13	64
SNX27	10116	13	52
FAM116A	10116	13	53
MSL2L1	10116	13	61
PCDHA1	9606	13	64
FBXL11	10116	13	62
PCDHA8	9615	13	64
MITF	10090	13	74
USP47	9606	13	63
PCDHAC1	9606	13	64
ASH1L	10116	13	65
SETD8	9615	13	56
RUNX1T1	9606	13	66
PPM1E	10090	13	67
ZIC3	9615	13	62
PCDHA7	9606	13	64
PRDM1	9606	13	70
NR3C2	10090	13	60
PCDHA5	10090	13	64
SEMA6D	9606	13	71
PCDH17	10090	13	72
GPR85	9615	13	60
SOBP	10116	13	68
RIMS4	9615	13	53
PCDHA6	10090	13	64
DACH1	9606	13	74
PCDHA4	10090	13	64
BDNF	9606	13	88
SRGAP2	9615	13	73
LIN28	10116	13	64
CBL	9615	13	62
RKHD2	9615	13	53
SIX4	9031	13	75
PCDHA3	9615	13	64
SRGAP3	9615	13	53
MAT2A	9615	13	56
TOP1	9615	13	65
NR4A2	9615	12	52
PHF20	10090	12	51
SLC8A1	10090	12	50
USP32	9615	12	56
SH3PXD2A	10116	12	66
LIN28B	10090	12	97
CPD	9615	12	60
NRXN1	9031	12	64
CNOT2	9031	12	60
2008-09-07	9615	12	65
CBX4	9606	12	66
GLIS3	10116	12	56
TARDBP	9031	12	70
MTPN	9615	12	56
BICD2	9615	12	59
SLC39A10	10090	12	58
PIK3R1	9615	12	58
PDGFRA	10116	12	56
FZD4	10090	12	59
AAK1	9615	12	52
DTNA	9606	12	68
DCUN1D3	9615	12	59
MTF1	9615	12	64
MAMDC1	10116	12	67
SGMS1	10116	12	60
ZCCHC14	10116	12	56
BTBD3	10116	12	60
CAPZA1	9606	12	52
USP31	9615	12	55
HIVEP2	10090	12	65
TMCC1	9615	12	66
PHF20L1	10116	12	53
ZNF800	10116	12	64
IGF2BP1	10116	12	80
KCNJ2	9606	12	75
FNBP1L	9031	12	61
H3F3B	9615	12	61
PHLPPL	10116	12	48
FRMD4A	10090	12	57
DAG1	9606	12	48
LPHN3	9615	12	65
GLCCI1	10116	12	63
SPTY2D1	9606	12	50
ZFAND5	10090	12	60
NRXN3	9606	12	53
KCND2	10090	12	50
KIAA0157	9615	12	57
KLF13	9615	12	56
SEC24A	9615	12	62
NRK	10090	12	52
ODZ2	10116	12	57
C17orf63	9615	12	55
BTG1	10116	12	58
CADM2	10116	12	61
KIAA1212	9615	12	49
OGT	9615	12	52
SYT1	9615	12	62
BCL2L11	10116	12	62
RAP1B	10116	12	74
CLCN5	9615	12	70
PCDH19	9615	12	54
FAM46A	9615	12	56
CALU	10116	12	56
TSHZ3	10116	12	76
CADM1	9606	12	60
HNRPU	9615	12	63
ZNF654	9606	12	59
SRF	9615	12	52
WAPAL	9615	12	60
FLJ31818	9031	12	60
DNAJC13	9615	12	55
SALL1	10116	11	64
EP300	9606	11	51
LUZP1	10116	11	54
FRS2	10116	11	63
THRB	9615	11	55
NCAM1	9031	11	54
UBE2W	9615	11	53
KLHL28	9031	11	65
LPPR4	9615	11	60
NEGR1	10116	11	50
POU3F2	10116	11	49
DDX3Y	9615	11	55
PPP1CB	10116	11	55
RUNX2	9606	11	57
TLE4	10116	11	52
C16orf70	10090	11	50
ATRX	10116	11	47
JMJD3	10116	11	48
HTR2C	9615	11	45
AEBP2	10090	11	54
PCNX	10090	11	53
PRPF4B	10116	11	55
OXR1	10116	11	50
SLC4A7	10116	11	47
ZBTB39	9606	11	48
EGR3	9606	11	44
USP6	9606	11	51
BMPR2	10116	11	48
EFNB2	9031	11	57
CDC2L6	10116	11	56
CSNK1G3	9615	11	52
SETD7	10090	11	51
LOC220594	9615	11	51
YTHDC1	10090	11	52
NXPH1	10116	11	53
PUM1	10116	11	51
PCGF3	9606	11	51
NIPBL	10116	11	51
MAPRE1	9615	11	51
RARB	10090	11	60
NR2C2	9031	11	54
PPP1R12A	9615	11	52
RALGPS1	10116	11	48
ZFPM2	10090	11	64
TOX	9615	11	52
ARHGAP12	10116	11	53
ERC2	10090	11	54
KLF9	10116	11	52
SMG1	10116	11	50
ODZ3	9031	11	51
NOL4	10116	11	60
ZIC5	9615	11	52
G3BP2	9615	11	54
ODZ1	9615	11	47
CPSF6	9606	11	61
AMMECR1L	9031	11	53
ACVR1	10116	11	55
IKZF4	9615	11	60
MYCN	9615	11	69
MAFB	9615	11	56
NAV3	9031	11	70
LARP4	9615	11	55
LPHN2	9606	11	54
ACSL4	10090	11	56
SATB1	9615	11	64
BRWD1	9606	11	54
CDYL	10090	11	52
GJA1	9615	11	55
SLC23A2	9031	11	46
RAB11FIP2	10116	11	59
LOC162427	9615	11	48
MYT1	10116	11	51
USP9X	10090	11	58
NR3C1	10116	11	55
PFN2	9606	11	62
CROP	9615	11	64
SEMA6A	9031	11	62
SIAH1	10090	11	52
ZNF618	10116	11	72
MAGI2	10116	11	58
PERQ1	9615	11	60
FLJ31951	9615	11	50
C14orf4	9615	11	52
CTDSPL	10090	11	51
RAD23B	10116	10	46
FBXO11	10116	10	50
BCL2	10090	10	50
USP42	9615	10	54
LRRTM3	9615	10	42
DCX	10090	10	49
SERP1	9615	10	52
SCRT2	9606	10	48
CUL3	9615	10	51
ZDHHC17	10116	10	49
STAG1	9615	10	50
FLJ20273	10116	10	45
ZBTB10	9606	10	43
ARHGAP5	10116	10	65
BAHD1	9606	10	44
CACNB2	10116	10	54
MED12L	9031	10	44
RNF139	9031	10	49
GNB1	9615	10	52
SCRT1	9615	10	72
ZNF697	9615	10	44
YPEL2	10116	10	51
MYB	9606	10	68
SMARCD1	9615	10	53
FUBP3	9615	10	51
PCTK2	9615	10	50
CNTN4	9615	10	46
LRRC62	10116	10	45
TCF12	9615	10	53
TP53INP2	10116	10	44
SLC1A2	10116	10	62
EBF3	10090	10	67
TGFBR1	10116	10	53
PDIK1L	9615	10	44
LATS2	9615	10	50
NFIX	9615	10	44
ZDHHC5	9606	10	52
CDK5R1	9031	10	44
WDR22	9615	10	43
ACVR1B	9615	10	45
MMD	10116	10	55
PTP4A1	9031	10	50
DOCK3	9606	10	52
PHTF2	10090	10	46
MIB1	10116	10	44
IGF1	9031	10	54
UBE2G1	9606	10	50
TRIM33	10090	10	44
UNC5A	10090	10	43
INTS6	9606	10	58
HECTD2	10116	10	47
ABHD2	9615	10	46
RGL1	10116	10	40
PALM2	9031	10	53
NEBL	9606	10	48
SERTAD2	10116	10	57
SCN3A	9615	10	43
MYST3	10090	10	41
PLCXD3	9606	10	41
LOC440742	10090	10	45
ZNF385	10090	10	40
BCL6	10090	10	50
ARPP-19	9615	10	41
DOCK4	9606	10	44
ARID2	10116	10	58
REEP1	9606	10	43
RCOR1	10116	10	59
IGF2BP2	10116	10	49
EIF3S1	9606	10	43
CAMSAP1L1	10116	10	46
FLRT3	9606	10	59
RAB1A	9615	10	44
CALM1	9615	10	52
RANBP9	10116	10	49
VAMP2	10090	10	44
MEF2D	10116	10	40
CTNND2	9606	10	47
RAB8B	10116	10	47
FBN2	10116	10	58
ABCA1	10116	10	51
NRIP1	10090	10	49
ARID5B	9606	10	46
APRIN	10116	10	50
PIM1	10116	10	41
REV3L	9615	10	55
CD2AP	9615	10	47
LHX8	9606	10	53
ZNF644	10116	10	53
NAT13	10116	10	43
CTF8	9606	10	40
GRIA3	10116	10	44
JOSD1	10116	10	43
PBX3	10116	10	55
CLOCK	10090	10	44
BHLHB5	10090	10	45
BPTF	10116	10	48
LRCH2	9606	10	49
SCN2A	10116	10	51
ZFYVE26	10116	10	40
ROBO2	10116	10	48
ZMYND11	10116	10	58
MTSS1	10116	10	52
ARFGEF1	10090	10	64
BTBD7	10116	10	42
NPTX1	9615	10	44
FOXP1	10090	10	57
EIF4G2	9615	10	54
ATP2A2	10116	10	47
UBE2Q1	10116	10	44
SEMA4C	10116	10	44
EIF2C4	10090	10	55
PHF21A	10116	10	57
ST18	9615	10	53
ProSAPiP1	9615	10	40
KBTBD8	10090	9	48
OSBPL8	10090	9	44
EFNB1	9615	9	36
ISL1	10116	9	40
SUV420H1	9615	9	46
SET	9615	9	40
LRP1B	10116	9	50
NF1	9615	9	40
BCL7A	10090	9	43
MAP2K4	9615	9	49
WSB1	9606	9	41
CDH11	9606	9	53
TMEM113	10116	9	48
E2F7	9606	9	53
AMOTL2	9615	9	39
ADCY1	9606	9	43
C11orf57	9606	9	36
FLJ45557	9615	9	38
CITED2	10090	9	52
BIRC6	10116	9	47
EPC2	10116	9	50
ABBA-1	9615	9	36
MYT1L	9606	9	47
CFL2	10090	9	46
ABCC5	9031	9	45
MAP3K12	10090	9	36
RNF111	10090	9	50
PAN3	10116	9	49
PPP2CA	10116	9	42
ZNF532	9615	9	49
AZIN1	9031	9	41
TM9SF3	10090	9	41
SHANK2	9615	9	57
ZCCHC2	9615	9	59
RASA1	9615	9	49
DMD	10090	9	48
BMI1	9031	9	43
FOSB	9615	9	36
RKHD3	9031	9	49
RHOBTB1	9606	9	38
AKT3	9031	9	46
NDEL1	10116	9	37
BTAF1	10116	9	41
PSD3	9615	9	38
POU4F2	10116	9	40
ARHGEF12	10116	9	39
IHPK1	9615	9	36
MINK1	9615	9	44
ANKRD28	10090	9	42
RAB14	9615	9	44
BCL2L2	10116	9	40
BCL9L	9615	9	40
SLC12A2	9615	9	48
MSI1	10116	9	42
PITPNA	9615	9	40
FOXO1A	9606	9	50
SLC38A2	9031	9	51
CDC42	10116	9	41
HRB	9606	9	41
ZBTB7A	10116	9	52
INOC1	10090	9	47
CAMK2N1	10116	9	40
PRKCE	10116	9	45
MOBKL1A	10090	9	38
MAPK6	10116	9	54
CUL5	10116	9	40
LPHN1	10090	9	40
DCUN1D1	9031	9	49
DCUN1D4	10090	9	48
NR5A2	9031	9	58
CASZ1	10116	9	40
WNK3	10116	9	36
FLRT2	10116	9	39
MLLT10	9615	9	41
ZFAND3	9031	9	48
C18orf25	10116	9	46
TGFBR2	10116	9	39
QSER1	10116	9	45
ULK2	10116	9	42
CCDC85A	9615	9	41
MAP4K4	9031	9	53
KPNB1	9615	9	43
ADAMTS5	10090	9	40
MTMR3	10116	9	40
INPP5A	10116	9	46
PPP3CA	10090	9	50
MEIS2	9615	9	53
SLC6A6	9615	9	40
FRYL	10090	9	43
CCDC6	9606	9	41
CBX1	10116	9	38
UBE2D3	9615	9	48
DNMT3A	9615	9	44
RIMS1	9615	9	47
YES1	9615	9	43
FAM91A1	9615	9	43
POU2F2	9615	9	40
FAM104A	10116	9	40
SGK	9615	9	43
ZNF608	9615	9	43
YWHAG	9606	9	49
USP46	9606	9	36
STIM2	9615	9	53
SNRK	9031	9	53
SGCD	10116	9	38
MNT	9615	9	42
SMG7	9031	9	42
SIRT1	10116	9	42
UBFD1	9615	9	45
GALNT1	10116	9	47
ETV1	10116	9	38
ARL8B	9615	9	41
SENP1	10090	9	41
DPYSL2	9606	9	46
NRP1	9031	9	44
FLJ25476	10116	9	40
MARK1	9031	9	47
FNIP1	9615	9	43
TWF1	10090	9	51
NRP2	9615	9	40
C1orf21	10116	9	39
EPB41L1	10116	9	41
PUNC	10090	9	48
CDC37L1	10090	9	42
MORF4L2	10116	9	36
ZIC1	10090	9	47
TJP1	10090	9	38
CXXC5	10090	9	42
CTCF	10090	9	43
LAMC1	10116	9	45
PDCD10	10116	9	41
UBE2D1	9615	9	49
C11orf30	9031	9	46
COPS7B	9615	9	38
CPNE8	9615	9	42
DOCK9	10090	9	45
AFF2	9615	9	40
PLXNA2	9615	9	43
NFASC	10090	9	36
BACE1	9606	9	36
MGA	9615	9	40
ANKFY1	10116	9	41
PCDH10	9615	9	49
ZC3H11A	10090	9	36
SLITRK1	9606	9	44
OXSR1	10116	9	43
NPTN	9615	9	42
EYA4	9606	9	43
FOXO3A	9615	9	48
EPB41L4B	10116	8	33
ST8SIA4	10116	8	39
LCOR	10116	8	40
TOX3	10116	8	39
SDC2	9615	8	37
NRF1	9615	8	36
KLF4	10116	8	43
CELSR3	9615	8	40
HOXB8	9615	8	32
TNKS2	9606	8	42
CXorf23	9615	8	33
FAM120A	9031	8	39
ARHGAP26	9615	8	40
THRAP2	9615	8	40
SHANK3	9606	8	32
BHLHB3	9606	8	48
KIF1B	9606	8	41
ADAMTS6	9606	8	53
FAM84B	9031	8	33
EIF4E	9031	8	39
CCDC117	9615	8	36
CHD2	9031	8	36
MEOX2	10116	8	54
EN2	10116	8	39
HNRPA1	10116	8	33
MAFG	9615	8	41
RAPGEF5	9615	8	39
SULF1	10090	8	40
SAPS3	9606	8	43
JMJD1A	9615	8	36
TMEM135	9615	8	34
JPH1	9031	8	37
LIN7C	9615	8	37
LONRF1	10116	8	41
GPIAP1	10116	8	35
BAAT	9615	8	36
CBFA2T3	9615	8	40
LPP	10116	8	34
MACF1	9615	8	35
ADD3	9615	8	46
KIAA1522	10116	8	35
DCBLD2	10116	8	50
ZBTB38	9615	8	32
HBEGF	9615	8	32
CHKB	9615	8	33
FLJ45187	9615	8	50
PLEKHA3	9606	8	40
VLDLR	9606	8	40
MAML3	10116	8	35
EIF5A2	9606	8	38
ZCCHC3	9606	8	32
2008-03-07	9031	8	36
FOXG1B	9615	8	48
HIAT1	9606	8	33
FXR1	10116	8	39
SFRS2	10090	8	40
PCAF	9615	8	37
ID4	10116	8	34
DIP2B	10116	8	41
DAB2IP	9606	8	35
FUT9	9606	8	34
NAV1	9606	8	40
DCP2	9615	8	33
MAP2	10116	8	38
SEMA4G	9615	8	36
RANBP10	9615	8	41
EIF4A2	9606	8	37
ANK3	10090	8	39
ROD1	10116	8	43
STX16	9615	8	36
KLHL3	9615	8	33
SFRS11	9606	8	36
TOB1	9615	8	42
ZNRF1	10090	8	41
KLHL2	10116	8	37
ANKRD13B	9606	8	36
HOXA1	9615	8	34
SYNGAP1	9615	8	32
BSN	10090	8	36
RTF1	9615	8	36
SON	10116	8	39
RAB5B	9615	8	40
TIAM1	9606	8	37
SNN	10116	8	36
C6orf62	9606	8	39
NCOA3	9606	8	40
YPEL5	10116	8	37
RIMBP2	9615	8	47
ANKRD17	9606	8	40
CNOT7	10090	8	34
FBXL10	10116	8	37
ESR1	10116	8	37
FIGN	10116	8	54
C1orf9	10116	8	35
GABRA1	9615	8	42
WEE1	9606	8	42
NR2F2	9615	8	43
WDTC1	9606	8	50
SMAD2	10090	8	34
PLCB4	9615	8	36
C9orf77	9606	8	41
DMXL2	9615	8	34
MYLK	10116	8	35
MTMR4	9606	8	44
BLCAP	9615	8	32
MPP5	10116	8	40
GABRB3	9615	8	36
KIAA1024	9615	8	40
CD47	10116	8	36
ASXL1	9615	8	33
KIAA1128	9031	8	35
WIPF1	9615	8	36
PVRL1	9615	8	41
RAC1	10116	8	36
MATR3	9606	8	36
VCPIP1	9615	8	38
C10orf46	9615	8	36
GAN	10116	8	37
TSC22D3	9615	8	32
KRAS	10116	8	42
DLL1	10090	8	44
RORB	9615	8	39
CDK6	10116	8	38
PDPK1	10090	8	48
SLC44A1	9615	8	44
SIN3A	9606	8	44
RAPGEF4	10116	8	36
SNTB2	9615	8	32
FAM123B	9615	8	37
ICK	9606	8	34
EIF4B	9615	8	32
ROCK1	9031	8	42
DNM3	10090	8	32
CBFB	9615	8	33
A2BP1	10116	8	48
FGF7	9615	8	41
ZDHHC9	10116	8	32
ANKRD13C	10116	8	34
SRPK2	9615	8	36
RALA	10116	8	35
RECK	10090	8	34
PCDH8	10090	8	44
HOXA9	10090	8	41
ARID4A	10090	8	43
NCALD	10090	8	39
BRPF3	9615	8	43
SCN8A	9031	8	39
RGMA	10090	8	34
PAX3	9031	8	50
LRP4	9615	8	36
TAPT1	10090	8	37
ELL2	9606	8	39
ETV6	9031	8	40
NAT12	9606	8	47
TRIB2	10116	8	49
ZHX3	10116	7	28
ERG	10090	7	38
MAX	10116	7	28
SRPK1	9606	7	29
RPS6KA5	10116	7	34
FOXK2	9606	7	31
PDCD4	9031	7	34
WHSC1L1	10116	7	28
RNF4	9615	7	32
C5orf13	9031	7	34
SLITRK4	10090	7	28
GMFB	10116	7	35
OSBP	9606	7	28
C5orf5	9031	7	30
GPR158	10116	7	32
HBP1	9606	7	35
EIF3S10	9606	7	31
PFTK1	10116	7	34
HMBOX1	10090	7	32
ARID1B	10090	7	52
MAGI1	10090	7	32
HNT	10116	7	32
KIAA1219	9031	7	30
SMURF2	9031	7	32
FBS1	10116	7	28
KIAA0831	10116	7	28
MIER2	10090	7	28
SLC6A1	10116	7	41
FZD5	10090	7	28
ZHX2	9615	7	31
EML4	9615	7	33
PPP2R2A	9606	7	35
UBE2H	10090	7	32
USP33	9031	7	33
DIO2	10116	7	31
ATP2B4	10116	7	35
RAB22A	9615	7	40
ZER1	10116	7	32
BRMS1L	10090	7	37
C3orf58	9031	7	31
PTGFRN	9615	7	41
ZMYM2	10090	7	33
DAGLA	10116	7	30
HOXC11	9615	7	28
NMT1	9615	7	30
C1orf144	9615	7	51
SMARCAD1	10116	7	35
ZHX1	9615	7	30
CRSP2	9031	7	37
2008-09-11	9606	7	30
NRBF2	10116	7	32
PIP5K2B	9615	7	33
CSNK2A1	9031	7	31
PARD6B	10090	7	31
EDG1	9615	7	31
MPPED2	9031	7	34
DIP2C	9615	7	39
TIMP3	9606	7	40
TMEM127	10090	7	28
PLCG1	9615	7	32
TSGA14	10116	7	36
RBM33	9606	7	28
RP5-1022P6.2	9031	7	32
DYNC1LI2	10116	7	35
ANTXR2	10116	7	34
TUSC2	10090	7	29
ENAH	10116	7	37
CNR1	9031	7	32
EYA1	10116	7	44
FZD7	9615	7	31
FRMD6	10116	7	33
CGGBP1	10116	7	28
GABRB2	10116	7	39
PPP2R5C	10116	7	43
C12orf30	9615	7	39
ROBO1	9615	7	36
C15orf29	9615	7	32
ITPR1	10116	7	36
RABGAP1	9615	7	30
ARHGEF18	9615	7	28
FCHSD2	10090	7	30
ZNRF2	9615	7	29
PELI1	10116	7	31
UBE2B	10116	7	31
NUP50	9606	7	28
KHDRBS2	10116	7	34
RNF138	10090	7	32
MCL1	9606	7	28
KIF3B	9606	7	37
PRICKLE2	9606	7	31
CREBL2	9606	7	32
FOXP4	9615	7	28
UBE2R2	9615	7	34
OTX2	10116	7	30
AKAP1	9615	7	33
BCORL1	9606	7	35
HNRPA3	10116	7	32
DDX6	9615	7	38
PPAP2B	10090	7	34
SFRS12	10090	7	30
FBXW11	10116	7	43
CECR6	9615	7	28
DNAJB5	9615	7	29
BRUNOL6	10090	7	28
CIT	9606	7	28
SYNJ1	10116	7	40
PTBP2	9606	7	33
GPD2	10116	7	29
KITLG	9606	7	29
POM121	10116	7	32
KIAA1267	10116	7	30
CRKL	10090	7	32
APP	10090	7	38
KLHL24	10090	7	28
CNTNAP1	10116	7	28
PAPOLA	9615	7	41
C10orf56	9606	7	35
ARHGAP21	9606	7	32
HOOK3	10090	7	29
GATA6	9615	7	34
PLEKHC1	10116	7	32
RIN2	9615	7	44
STARD13	10116	7	36
FAM76B	10090	7	28
TRAM1	10116	7	28
PPP1R9A	10090	7	31
DLGAP4	9615	7	49
LSM12	9606	7	36
DHX15	9615	7	39
PICALM	10116	7	38
TMED9	9606	7	28
SLAIN1	10090	7	36
RSPO2	10116	7	30
YWHAZ	10116	7	33
ZC3H6	9615	7	32
PHF21B	10116	7	32
MOSPD1	10116	7	32
VTI1A	10090	7	35
CREBBP	9615	7	36
RBM26	10116	7	32
EPS15	10090	7	31
MAP1A	9615	7	29
REPS2	9615	7	28
FAM78A	9606	7	31
TGIF2	10090	7	46
CCND1	9615	7	45
OLIG3	9615	7	30
IRS2	10090	7	37
LRIG1	9031	7	34
PRKACB	9606	7	34
SLC5A3	9606	7	38
SPATA2	10116	7	38
LMX1A	10116	7	34
PTPN9	9606	7	30
IGFBP5	10116	7	30
ARHGAP20	9615	7	30
FOXJ3	9606	7	28
BIRC4	9606	7	32
BRPF1	9615	7	28
MAPK1	10116	7	29
KIAA0182	9606	7	30
PTPRF	9606	7	35
KIAA1370	10116	7	36
PHACTR2	9615	7	31
SMPD3	9031	7	31
NFE2L1	10116	7	33
LRP2	9031	7	34
YTHDF2	9615	7	33
HNRPK	9615	7	32
TGIF1	9615	7	33
PPP6C	9615	7	32
ELAVL1	10090	7	33
LOC130074	10116	7	35
SPRY4	9606	7	33
WDR37	9615	7	40
GABBR2	9031	7	31
HOXC8	10116	7	50
C17orf39	9615	7	33
GRIA4	9615	7	29
ARCN1	10116	7	30
EPHA8	10116	7	36
MAP3K11	10116	7	32
EDEM3	9615	7	40
LARP5	10116	7	37
MLLT7	9615	7	28
KCTD15	10116	7	28
RC3H1	10090	7	49
PHF3	9031	7	31
DICER1	10116	7	33
THOC2	9615	7	33
ATP1B1	9606	7	35
SEMA3A	10090	7	44
LSM14A	9615	7	40
MXD4	10116	7	29
HOXB3	10116	7	31
CDH2	9615	7	37
ATP7A	9606	7	28
JAG1	10090	7	37
DHX40	10090	7	28
RAPGEFL1	10090	7	28
RAB21	9615	7	38
GOLGA1	9615	7	31
ZNF236	9606	7	33
SOX12	10116	7	32
ZNF281	9615	7	37
GOLGA8A	10116	7	28
BZW1	9606	7	36
DOLPP1	10090	7	40
USP25	10116	7	33
C6orf107	10116	7	29
ZNF217	10116	7	34
SFRS2IP	10090	7	28
RND3	10090	7	34
TAF4	10090	7	39
PTCH1	9615	7	50
FBN1	9615	7	38
CSNK1A1	9606	7	32
INHBB	9615	7	36
ZNF629	9606	7	28
SEL1L	10116	7	32
FAM60A	9606	7	32
ZC3H7B	9615	7	29
PPARA	9615	7	28
PLCB1	9615	7	41
MLLT6	9615	7	40
WIPF2	10090	7	28
MBD6	9615	7	40
LIFR	10090	7	40
FUSIP1	10090	7	40
EDA	9606	7	34
ELOVL6	10090	7	30
ST8SIA3	10116	7	28
LHX6	10116	7	31
SH2B3	10116	7	34
ELF2	10090	7	34
AP3S1	10116	7	32
CAB39	10090	7	40
KIAA1468	10090	7	31
MGAT4A	10116	7	32
JMJD1C	9031	7	34
STK35	9606	7	43
CYP26B1	9615	7	41
SNIP	10116	7	32
CRK	9031	7	31
SLC6A9	10090	7	35
FAM131B	10090	7	28
UBE2D2	9615	7	47
SNF1LK	9615	7	38
KIAA0152	9615	7	28
FCHO2	10116	7	35
UTX	10116	7	34
GRIA2	10090	7	31
C14orf101	9606	7	32
GOLGA8B	10116	7	28
FAM38B	9606	6	26
KCNMA1	9615	6	33
BTG2	10116	6	34
NFIA	9606	6	28
PPP1R15B	10116	6	25
WHSC1	10116	6	28
TP73L	9615	6	24
PLXNA1	10090	6	28
GLIS2	9606	6	24
HOXB5	9615	6	24
ITSN1	10116	6	29
TLK1	10090	6	28
GPATCH8	10090	6	28
XPO4	9615	6	27
BTBD14B	10116	6	28
MAP4K3	9606	6	29
UBE2J1	9031	6	28
FOXN2	9615	6	34
NCK2	9606	6	25
SLC16A2	9615	6	28
ZBTB47	9606	6	30
PHF12	9615	6	27
C6orf120	10116	6	30
NCOA6	10090	6	26
STK39	10116	6	29
YBX1	9615	6	27
CACNA1C	10090	6	26
TMEM16D	9031	6	31
PAM	10090	6	27
CXXC6	9615	6	41
UBN1	10116	6	26
MAP3K7IP2	9615	6	29
API5	10090	6	26
SLC8A2	10116	6	24
CLASP1	10116	6	27
RAB6A	9606	6	26
PAPOLG	9031	6	25
PCNP	9606	6	25
HOXC4	9606	6	28
NAP1L5	9606	6	29
SMARCA4	10116	6	24
SKI	9606	6	26
KIAA0423	10116	6	24
KLF5	9615	6	27
PLEKHH1	10116	6	24
ACSL1	9615	6	27
RBBP7	10090	6	26
KLHL18	9615	6	24
CALCR	9606	6	24
BTBD11	9606	6	25
ELMO1	10090	6	26
WDR44	9606	6	27
LOC440093	9606	6	30
DGCR14	10090	6	24
XRN1	10116	6	26
LRP12	9615	6	27
NAB1	9615	6	25
TMEM64	10116	6	27
JARID1A	9615	6	25
C14orf43	10116	6	24
CHIC1	9615	6	27
KBTBD2	10090	6	29
MARCKSL1	9606	6	24
TBC1D15	9606	6	28
CELSR2	9615	6	25
SV2A	9615	6	24
HELZ	10116	6	32
SOCS5	9606	6	26
DLG5	10090	6	36
KLC2	9615	6	24
SH3RF1	9606	6	27
FAM46C	10116	6	24
CUTL1	10116	6	31
HMGCS1	9606	6	25
HNRPF	9606	6	28
XKR4	9031	6	32
LBH	10116	6	26
MAB21L1	9615	6	34
COL12A1	9606	6	27
HDLBP	10116	6	28
AFF3	10116	6	26
KLF3	9615	6	27
SMARCC1	10090	6	24
DIAPH2	10116	6	24
CRY2	9606	6	24
C14orf45	9031	6	30
UBE2I	10116	6	28
KIAA0323	10090	6	24
RAPH1	10116	6	26
GLRA2	10116	6	26
C9orf150	9606	6	26
NAP5	10116	6	27
ARL4C	9606	6	25
POGK	9606	6	24
ZIC4	9615	6	25
DLG3	10116	6	33
ARIH2	9615	6	25
HECW2	10116	6	27
LOC728215	9615	6	32
TMEM47	9606	6	24
VANGL2	10116	6	28
MAP3K8	9615	6	24
EGR2	9615	6	28
BOLA2	10116	6	24
LARP1	10116	6	29
UNK	10116	6	30
PHC2	10116	6	24
NPAS4	9615	6	24
DUSP1	10116	6	30
SNX2	9615	6	30
SCAMP5	10090	6	24
SMEK1	10116	6	33
CCNJL	10090	6	32
LEMD3	9615	6	28
USP37	9606	6	25
CRSP7	10116	6	30
KIAA1324L	10090	6	25
TBL1X	10116	6	33
RBM12	10116	6	24
DDIT4	9606	6	24
SEC24C	9606	6	25
PPME1	9606	6	24
CA10	9615	6	25
CAV1	10116	6	25
CNTNAP2	10090	6	30
HIF1A	10116	6	26
CDC73	9615	6	24
KIAA0828	10090	6	30
PREI3	10116	6	29
RAB12	9031	6	28
NRCAM	10116	6	27
CANX	9606	6	30
ZMIZ1	10116	6	27
ADIPOR2	10116	6	35
TMEFF1	10116	6	27
EFNA3	9606	6	32
TIMP2	10090	6	24
PPP2R5E	10116	6	30
KHDRBS1	9615	6	27
FAM70A	9606	6	24
RELN	10090	6	28
ADAMTSL3	9606	6	35
AP4E1	9615	6	29
TCBA1	9031	6	32
ADCY9	9615	6	30
CAMK2N2	9606	6	26
HAPLN1	9606	6	28
FLJ20366	9615	6	31
RBJ	10090	6	24
HCN1	10090	6	27
ZIC2	9615	6	27
TAF5	9606	6	24
ALCAM	9031	6	32
ERLIN2	10090	6	24
ADAM19	10116	6	28
SNF1LK2	10090	6	32
N-PAC	9615	6	27
MOBKL2B	9606	6	24
LIF	10116	6	24
CNTFR	9615	6	24
KIAA0317	10116	6	25
CBFA2T2	9615	6	33
MARK3	9615	6	27
UBQLN2	10116	6	25
PRRX1	10090	6	32
ADRB1	10090	6	28
NEDD4L	9615	6	30
NHLH2	10116	6	28
KIT	9615	6	27
HAND2	10090	6	29
NAV2	9615	6	32
HAS2	10116	6	33
COL19A1	10116	6	24
DMTF1	10116	6	24
GAP43	9606	6	28
PITPNM2	9615	6	26
PAX2	9615	6	26
PLS3	10116	6	32
PLXND1	9615	6	24
SMAP1	10116	6	25
PDE7B	9606	6	28
CACNA2D2	9615	6	28
HMGCR	10090	6	25
FEM1C	9031	6	32
POLS	10116	6	29
PPP3CB	9606	6	26
HS3ST3B1	9615	6	28
NEUROD2	9615	6	24
YAF2	10090	6	29
SR140	9615	6	25
TSC1	9615	6	28
TFAP4	9606	6	29
SORCS3	10090	6	36
EBF2	10090	6	26
LYCAT	9031	6	27
MTDH	10116	6	41
KCNJ3	10116	6	24
ERLIN1	10116	6	28
TFAP2A	9615	6	38
PKIA	9031	6	28
ADAMTS3	10090	6	29
GRM7	10090	6	26
LOC339745	10116	6	31
SYPL1	10090	6	24
ZNF512B	10116	6	36
PTPRM	10116	6	28
ZNF746	10090	6	24
C6orf85	9031	6	29
N4BP1	9606	6	26
SCC-112	9615	6	36
WDR68	9615	6	26
CD164	9615	6	25
SLC24A3	9031	6	38
RSPO3	10116	6	32
RNF11	9606	6	27
JDP2	10090	6	25
MORF4L1	9615	6	24
ERRFI1	9615	6	33
RBM25	9615	6	28
B4GALT5	9606	6	28
EPHB2	9606	6	30
VGLL4	10116	6	30
ADAMTS18	10116	6	34
HMGB3	9606	6	24
EXOC5	10116	6	32
UBE2E3	9615	6	27
BASP1	9031	6	29
VPS26A	10116	6	28
PHACTR3	9606	6	26
PAIP2	9615	6	33
ANKRD15	10116	6	30
DPP4	10116	6	24
LPGAT1	10090	6	30
CDKN1B	10116	6	27
TRIM3	10116	6	24
NUP153	10116	6	34
CSDE1	10090	6	30
TMEM161B	9615	6	29
ITSN2	10116	6	28
PHOX2B	10116	6	26
PPP1CC	9615	6	40
FURIN	10116	6	28
SH3KBP1	9606	6	28
RIMS3	9615	6	32
SMAD7	9615	6	28
FGFR2	10116	6	27
RAB6B	9606	6	24
HS6ST2	9615	6	24
PCTK1	9606	6	24
ADAM10	10090	6	26
SPEN	10116	6	38
ZFYVE20	10090	6	24
FAM53C	10116	6	28
ACCN2	9606	6	26
TULP4	10090	6	24
GALNT7	10090	6	33
SELI	9615	6	28
VAV2	10116	6	29
TFRC	10116	6	28
BCOR	10116	6	27
M6PR	10116	6	24
CLASP2	10116	6	28
FOXK1	9606	6	26
BTF3L4	10116	6	27
GOLGA7	10116	6	30
SLC25A25	9615	6	32
SMCR7L	9606	6	28
EPB41	10090	6	28
SS18	9615	6	30
SACS	10116	6	25
NPEPPS	9606	6	26
PCGF5	9615	6	27
MAP3K2	10116	6	31
TBPL1	9615	6	28
HSPA5	9615	6	29
FNDC5	9606	6	29
SYS1	9615	6	24
KHDRBS3	9615	6	29
ANKRD50	10090	6	26
STK4	9606	6	27
APLP2	9606	6	30
ZNF367	9615	6	24
FBXO41	10116	6	24
DNAJB9	9615	6	24
HSP90B1	9031	6	28
KIAA1411	9615	6	29
ADCY6	10090	6	37
MGC40405	9615	6	35
DR1	10116	6	28
RAB5C	9615	6	30
USP48	9606	6	27
RAB30	9615	6	27
BACH1	10116	6	38
TMEM30A	9615	6	25
TMEM55A	9615	6	29
JARID1C	10116	6	24
DLGAP2	9615	6	34
SS18L1	10116	6	28
CLIP1	9615	6	30
ABLIM3	10116	6	24
FAM80B	9031	6	33
MYST2	10116	6	26
PSME3	10116	6	27
GATAD2B	9615	6	28
LGR4	10090	6	29
FMN2	9606	6	26
SLMAP	10090	5	22
C15orf27	9615	5	20
EDN1	9615	5	22
SLC25A3	9615	5	21
LCORL	9615	5	28
EPN2	10090	5	20
MET	10090	5	27
TOB2	10090	5	22
LRRN1	10116	5	24
SCYL3	10116	5	20
TAOK3	10090	5	22
BAZ1B	9615	5	22
SNX16	9031	5	25
COL1A1	10116	5	28
ACBD3	9606	5	21
FAM98A	9615	5	23
ABR	9606	5	20
NCOR2	10116	5	21
TIAL1	9615	5	22
CCDC43	9606	5	20
CHFR	10116	5	20
ATP11C	10116	5	20
EMX2	10090	5	23
IRS1	10116	5	23
LRRC8A	10090	5	20
GRIK2	10116	5	25
PCDH18	9615	5	24
BAGE4	9606	5	21
TFAP2B	10116	5	31
PBEF1	10116	5	23
SORBS2	9615	5	22
SCHIP1	10116	5	24
CUGBP1	9615	5	29
SOX9	9615	5	23
CUL4B	9615	5	22
RDX	10116	5	23
LOC399947	10090	5	20
MTMR12	9615	5	21
RAB15	9615	5	29
KIAA0232	10116	5	27
BTBD10	9606	5	22
PODXL	10090	5	26
RNF19	9606	5	21
STX5	9615	5	20
MAP6	9031	5	21
EDD1	9615	5	29
IL1RAPL1	9031	5	22
VCP	9615	5	20
C14orf129	9031	5	23
DUSP10	9031	5	22
CBX2	10116	5	20
GRID1	10116	5	23
GDF8	9606	5	26
ZFYVE9	9606	5	24
LOC283871	9606	5	22
SYN2	10090	5	22
USP38	9615	5	24
CABP7	9606	5	22
SP7	9606	5	20
RPE	10116	5	20
RMND5A	10090	5	26
USP15	9615	5	33
SH3TC2	9615	5	20
PAX6	10116	5	24
CDON	10116	5	21
NOPE	10090	5	22
RP11-78J21.1	10116	5	20
CREB1	9615	5	23
SLITRK3	10116	5	27
BAGE3	9615	5	21
TMEM50B	9615	5	20
TCERG1	10090	5	26
ARHGAP29	9615	5	20
C1orf108	9615	5	24
PTPRG	9615	5	24
PRDM10	9615	5	22
CCNE2	9615	5	20
SLC6A8	9615	5	24
UNC13A	9615	5	20
C5orf30	10090	5	21
RANBP5	10090	5	22
CLCN3	9031	5	25
GPAM	9615	5	28
SYDE1	9606	5	20
NEUROD6	9615	5	24
FBXL3	9615	5	20
MPHOSPH9	10116	5	22
HCN4	9615	5	20
UNC5D	9615	5	22
ITCH	9615	5	21
C19orf7	10116	5	20
SIM2	10090	5	20
CHSY-2	9615	5	22
UST	9615	5	26
UBE2V1	10090	5	28
HOXA11	10116	5	22
TLK2	10090	5	22
DEK	9606	5	22
COL11A1	9615	5	27
NCOA7	9606	5	24
NKX2-2	10116	5	20
PLP1	9606	5	24
STX6	10090	5	20
MYO1D	9615	5	20
EEA1	9615	5	24
FAM13A1	10116	5	21
BAIAP2	10090	5	20
TMEM110	9615	5	21
RCN2	10116	5	20
FAM13C1	10116	5	23
RBMS1	10116	5	29
HMGB1	9615	5	30
LBR	10116	5	20
CDC25A	9606	5	24
GPHN	10090	5	24
MDFIC	10116	5	29
RAP1A	10090	5	23
GOLGA8E	10116	5	20
MAP3K5	9615	5	25
PRKAR2A	10116	5	20
CACNA1E	9615	5	20
C14orf28	9615	5	20
EZH2	9031	5	30
MYO1C	10116	5	24
MAP3K14	9615	5	24
SH3GLB1	9606	5	21
SCML2	10090	5	20
WDR32	10090	5	21
VSNL1	10116	5	23
LRRC4	10116	5	20
FREQ	10090	5	20
SGIP1	9606	5	22
AQP4	10116	5	22
COL4A3	9615	5	24
RET	9606	5	27
PRKAA1	10116	5	20
EGR1	9615	5	22
GRHL2	10090	5	25
STOX2	10116	5	21
ZFP36L2	10116	5	25
PLAGL1	10116	5	20
DYRK2	9615	5	22
MAPK14	10090	5	22
KIAA1217	9615	5	22
ANKS1B	9615	5	22
PLS1	10116	5	20
ELN	9606	5	28
HOXA10	10116	5	24
EDNRB	9615	5	26
BAGE2	9606	5	21
TMUB2	9615	5	20
PKP4	10090	5	22
TMED5	9615	5	24
USP45	9606	5	20
PPP1R10	10090	5	23
TRIAP1	9606	5	20
MLLT3	9615	5	21
AYTL2	10116	5	20
CAMK2G	9615	5	32
JARID1B	9615	5	22
BRD1	10116	5	24
YWHAB	9031	5	24
CLDN12	9606	5	20
CCDC131	9031	5	23
ALS2CR13	10116	5	20
EPHA3	9615	5	22
DEDD	10116	5	24
NUS1	10090	5	22
CACNB4	10116	5	22
EIF5	10116	5	24
COL4A4	10116	5	24
SLC1A1	9615	5	24
TDG	9606	5	22
SACM1L	9615	5	21
SPTB	9615	5	20
NLGN1	9606	5	26
STRBP	9615	5	24
PATZ1	10116	5	22
KIAA1409	9031	5	24
TMEM24	9615	5	20
CEBPA	9615	5	20
C7orf43	10116	5	24
NIPA1	9615	5	20
SFRS7	10116	5	21
LMO3	9606	5	24
SOCS2	10090	5	20
XKR6	9031	5	27
C9orf5	9615	5	20
PHF13	10116	5	21
PPP1R16B	10090	5	20
ST3GAL3	9615	5	24
RAB11A	9615	5	20
ELF5	9606	5	24
CDV3	10116	5	23
VANGL1	9606	5	21
GPM6B	10116	5	32
EIF2S2	9615	5	20
LOC388272	10116	5	20
LHFPL3	9615	5	22
KCTD21	9615	5	20
JUN	10116	5	25
PNN	9615	5	22
MGC61598	10090	5	20
NDFIP1	10116	5	22
DPP10	9031	5	21
SMEK2	9606	5	24
TTC7B	10090	5	23
ORC5L	9615	5	25
CENTG3	9615	5	20
TMEM178	10116	5	20
FCHSD1	10116	5	20
SNCB	9031	5	26
HNRPH2	10116	5	22
HERPUD2	9615	5	21
FRAS1	10090	5	20
IGF2BP3	10116	5	24
SH3BP4	10116	5	22
C13orf23	9615	5	22
HMGN1	10116	5	20
BZRAP1	9606	5	20
CNN1	10116	5	21
PALLD	9615	5	25
ZCCHC5	9615	5	20
FLJ20160	9615	5	22
FAM63B	10116	5	26
MKNK1	10116	5	20
PTK2	9615	5	23
SORT1	9615	5	20
YWHAQ	9615	5	24
POGZ	10090	5	22
ESRRA	10090	5	28
PHF16	9606	5	22
PB1	9615	5	28
PIP5K3	10116	5	20
CNIH	10090	5	21
KIF2A	10090	5	21
OCRL	9615	5	20
DPF2	9615	5	20
PJA2	10116	5	20
KIAA0494	10116	5	21
FUBP1	9606	5	21
2008-09-03	9606	5	20
ZNF711	10116	5	29
VAMP4	9615	5	22
CAPN6	10116	5	23
ASXL2	9615	5	25
SLC35F1	10090	5	22
DIXDC1	10090	5	20
FRMPD4	9615	5	22
BAI1	9606	5	20
FLJ20309	9615	5	21
CORO1C	10090	5	28
PANK1	9615	5	22
FLJ23861	10090	5	20
CCNK	10116	5	23
ITGA6	10116	5	20
FAM122A	10090	5	20
ATXN2	10116	5	24
UBE2Q2	9615	5	20
SYT7	9606	5	20
C7orf41	9615	5	27
DMXL1	9606	5	20
CHST2	9615	5	20
UBE2L3	10116	5	22
TSPAN14	10090	5	20
JMJD2A	9615	5	22
EPHB1	10116	5	20
SLC2A1	10090	5	20
SMARCA1	10116	5	26
SPAST	9606	5	26
RERE	10116	5	22
NAP1L1	9615	5	28
NPAS2	9031	5	28
CDC27	10090	5	20
ZNF664	10116	5	20
TSPAN12	10116	5	22
IBRDC2	9615	5	20
SASH1	9606	5	23
IL17RD	10090	5	25
GTF2H1	10116	5	23
TLN2	9615	5	21
GNAZ	10116	5	20
DAZAP2	9606	5	24
MAML1	10116	5	23
ABHD13	10116	5	21
AKAP12	9615	5	20
ARFIP1	9606	5	22
DSCR1L1	10116	5	20
PHF2	9615	5	22
MAP2K7	9615	5	28
KIAA1729	9615	5	20
ZNF423	10090	5	25
PPP1R9B	9606	5	20
NID2	10090	5	23
SOCS1	10090	5	22
SSR1	9615	5	21
RIC8B	9615	5	20
EIF2C2	10116	5	27
UBE2Z	10116	5	20
ZCCHC11	10090	5	28
SPSB4	10116	5	31
SLC7A1	9606	5	21
NCOA2	9615	5	24
BNIP3L	9606	5	30
PRKACA	10116	5	20
MXD1	9615	5	22
SP8	10090	5	22
TXNDC4	9606	5	21
EPAS1	10116	5	25
R3HDM1	10090	5	22
MKRN1	9615	5	27
PMP22	10116	5	24
APC	9615	5	23
GOLGA8G	9606	5	20
ADAM11	9615	5	24
RGS7BP	9615	5	21
ACTG1	9615	5	24
PBX2	9615	5	28
PDE4A	10090	5	24
CAPZB	10116	5	24
PPM1D	10090	5	22
SOX2	10090	5	27
XYLT1	10116	5	25
C6orf134	10116	5	20
PRTG	10116	5	24
KLF11	9606	5	22
CDH13	10116	5	22
GPR3	10116	5	20
GNAI2	10090	5	24
GRK6	10090	5	20
LIN54	9615	5	25
RASL10B	10116	5	20
WDR1	9615	5	22
FOXC1	10090	5	27
BTRC	10090	5	27
CSF1	10090	5	20
MYH9	10116	5	21
TTYH3	9615	5	20
MYEF2	9606	5	31
CAMK2D	9606	5	28
RAI14	10116	5	23
TBC1D22B	10090	5	22
KIAA0256	9615	5	32
SIPA1L2	9615	5	24
CDX2	10090	5	20
ACTR1A	10116	5	20
SFRS3	9031	5	22
HOXA3	9615	5	24
YY1	9615	5	35
SNAP25	10116	5	35
KIAA1147	9615	5	20
TTBK1	10090	5	26
C16orf69	10116	5	21
CNNM4	9606	5	20
REV1	9615	5	24
NR6A1	10116	5	24
PKNOX1	10116	5	21
CCNYL1	10116	5	23
VDAC1	9606	5	22
ANUBL1	9606	5	22
DDEF1	9606	5	24
GPR88	9615	5	20
ELOVL4	9615	5	21
STX3	9606	5	20
BAGE5	10116	5	21
CMPK	10090	5	24
MYLIP	10116	5	22
CARM1	10090	5	20
PPP1R12B	9606	5	20
SMURF1	9031	5	26
PRKG1	9606	5	24
SBF2	10116	5	22
PPM1B	10116	5	23
Kua-UEV	10116	5	28
TTYH2	9615	5	20
SMOC1	10090	5	23
HOXB6	10116	5	21
SUHW2	9615	5	20
SIDT2	10116	5	22
SCAMP1	10116	5	20
WTAP	9615	5	22
TSPAN9	10116	5	20
RNF214	10090	5	23
RP13-102H20.1	9606	5	20
OSBPL11	9606	5	23
C1orf121	10116	5	28
SMAP1L	10090	5	20
FAM125B	10116	5	30
MAP1B	9615	5	24
TTN	9606	5	23
MYRIP	9606	5	23
UNC13C	9606	5	27
SSX2IP	9615	5	24
TMTC4	10090	5	21
L3MBTL3	9615	5	24
ARL15	10116	5	20
CGN	9615	5	20
ITGB3	9606	5	21
HIATL1	10090	5	20
DUSP16	9615	5	22
RFX4	10116	5	20
FZD1	9606	5	21
UBE3C	10090	5	22
RANBP2	9031	5	21
CASK	9606	5	23
AMD1	10116	5	21
LOC91461	9615	5	29
RNF6	9031	5	26
SCN5A	10116	5	24
FBXO10	9615	5	20
ELMO2	9615	4	16
PKNOX2	10116	4	20
APBB2	10116	4	18
TMSB10	10116	4	16
GALNT3	9615	4	17
DDX5	9606	4	19
ZEB1	10116	4	25
DIRAS1	9615	4	20
GDA	9615	4	16
PHYHIP	10116	4	16
IGSF3	10116	4	16
IPO9	10090	4	16
LHFPL2	10116	4	16
KIAA1033	10116	4	17
CDC25B	10090	4	16
SLK	10090	4	18
POU3F1	10116	4	16
USP52	10116	4	16
EED	9615	4	17
VGLL3	9615	4	17
NAPE-PLD	10116	4	16
PSCD3	9615	4	16
C10orf22	10116	4	16
ETNK2	10116	4	16
GRB2	10090	4	18
C22orf5	9606	4	21
HS2ST1	9031	4	18
PLCL2	9615	4	19
SEC14L1	9606	4	19
DUSP5	9606	4	19
TNXB	9606	4	16
CDCA4	10116	4	16
CDC42BPA	10090	4	16
CDC42EP3	9606	4	16
PTPN5	10116	4	16
CACNB1	10090	4	19
GNG12	10116	4	16
DNAJA3	10116	4	16
HDHD2	10116	4	16
PALM2-AKAP2	9615	4	22
RTN4RL1	9615	4	16
RBPMS	9615	4	19
RBM6	9615	4	18
UBE2N	9031	4	20
SFRS6	9615	4	18
KCNK10	10090	4	18
PDAP1	10116	4	18
BRD4	10116	4	16
DOK4	9615	4	20
FBXO46	9615	4	16
SVIL	9031	4	24
EDG2	10116	4	20
GRHL1	9031	4	19
R3HDM2	9606	4	21
DLST	9606	4	16
TMED7	10116	4	24
ZNF384	10116	4	16
FLJ11783	10090	4	16
CSMD3	9615	4	19
LIMD2	9615	4	18
C2orf17	9615	4	16
TSHZ1	9031	4	18
AKAP2	9606	4	22
HOXA5	9615	4	19
ZNF533	10116	4	18
ACLY	10116	4	18
HPCAL4	10090	4	16
LOC439985	10090	4	20
ALG9	10116	4	16
FAM122B	10116	4	17
TRHDE	10116	4	22
SOCS4	9615	4	16
P15RS	10116	4	16
VAT1	10090	4	20
GRIN2A	10090	4	18
RAI16	9606	4	16
C12orf48	9606	4	18
PCYT1B	9606	4	20
KIF5C	10116	4	26
ST6GALNAC3	9606	4	19
RBMXL1	10090	4	17
GTPBP2	10116	4	16
MMP24	9615	4	16
C20orf112	10090	4	18
CC2D1B	9615	4	16
PABPN1	9606	4	16
GRIN3A	10090	4	16
LOC153364	10116	4	16
PI4KII	10090	4	16
FAM20B	9606	4	20
MGC17330	9615	4	16
FAM73B	9615	4	16
BMF	9615	4	20
HTR4	9606	4	16
PIK3C2B	10116	4	16
DUSP3	9615	4	16
ZDHHC7	10116	4	16
HRBL	9615	4	16
SLC17A6	10090	4	23
TRAK2	10116	4	16
CD28	9606	4	16
STAT5B	9615	4	20
TAL1	9606	4	16
TNRC15	10116	4	21
TBX3	9606	4	17
PRX	10116	4	24
SYNE1	10090	4	19
PDZD2	9606	4	16
ID2	9615	4	21
C20orf23	10116	4	18
NUMB	10116	4	18
RHOQ	9606	4	18
MAP3K4	10090	4	30
IRF2	9615	4	19
INTS2	9606	4	16
THRA	10090	4	16
FILIP1L	9031	4	19
TOMM70A	10090	4	18
TRPM3	9615	4	18
VCAN	9615	4	16
CLIP3	9615	4	16
KIF3A	10090	4	16
PDIA6	10090	4	18
CLEC2D	10090	4	22
NONO	9615	4	16
C4orf34	10090	4	17
ADCY2	9615	4	19
HOOK1	9606	4	16
KLHL20	9031	4	23
FLJ12529	10116	4	16
ASF1A	10116	4	22
CALD1	10090	4	22
FLJ36031	10116	4	18
SFMBT1	9606	4	17
COL24A1	9615	4	19
UCP3	9606	4	16
FOXF2	9615	4	24
SPRED2	9615	4	25
TLOC1	9606	4	22
TPR	9606	4	16
SAMD4B	9615	4	16
OMG	10116	4	23
ANKRD43	10090	4	16
MAP7D1	10116	4	16
COL1A2	10090	4	20
ARL5A	9615	4	17
STARD7	10116	4	16
SAT1	9606	4	23
MAP3K9	9031	4	19
ZADH2	9615	4	19
ACTR2	9615	4	23
DUSP8	10090	4	18
KIF26B	10090	4	20
EIF4EBP2	9615	4	16
ARVCF	10116	4	16
GNAI3	9615	4	17
C5orf24	10090	4	17
KCNIP3	10090	4	20
PTPN12	10090	4	25
RXRA	9615	4	17
SNIP1	9606	4	16
SMAD3	9606	4	16
HNRPUL2	10116	4	16
NEDD4	9615	4	22
PGRMC2	9615	4	18
SLC25A1	9615	4	16
ARL5B	9615	4	16
RBM24	9606	4	19
CSTF3	10090	4	22
TIPARP	9615	4	16
ARF4	9031	4	24
SLC12A6	9615	4	16
B4GALT1	10116	4	16
ETS2	9615	4	19
INTS8	10090	4	16
POU4F1	9615	4	20
ORMDL3	9615	4	17
CORO2B	9615	4	16
SMC1A	9615	4	16
DCLRE1B	10116	4	20
PRKCD	10090	4	17
MYO10	9615	4	18
SMYD5	9615	4	16
RCC2	10116	4	16
MAPK9	10116	4	16
PPTC7	9615	4	24
EFNB3	9606	4	16
OTX1	9615	4	21
NLGN2	9615	4	20
SRR	9615	4	19
PITX2	10116	4	18
CDC42SE1	9615	4	16
ABTB2	9615	4	17
AP2A1	9606	4	16
GARNL4	9606	4	17
MAPRE3	9615	4	16
KIF21A	9615	4	18
ARHGEF3	10116	4	19
PHF19	10090	4	18
ANKRD11	10116	4	19
ATP1B2	9615	4	16
PCGF2	9615	4	20
TMED2	10090	4	17
NMT2	9615	4	18
GREM1	9606	4	17
TMEM63B	9615	4	16
ARRDC4	9615	4	16
MTUS1	9615	4	18
ZNF403	9031	4	17
UBE1L2	10116	4	16
TSPAN5	10090	4	18
GABPA	10116	4	16
CTGF	10116	4	17
CUL1	10116	4	19
WDR47	9615	4	19
DALRD3	9606	4	16
RGS2	9606	4	16
COL3A1	9615	4	19
RTN4	9615	4	16
PTMA	10116	4	19
UBE2NL	10116	4	20
PPP1R2	10116	4	16
GRB10	10090	4	19
MOV10	10116	4	16
ATP6V1B2	9615	4	18
DNAJA2	10116	4	20
DUSP6	9615	4	19
[truncated: 4,656 more rows]
